# Supplementary material for: Early Pleistocene archaeological occurrences at the Feiliang site, and the archaeology of human origins in the Nihewan Basin, North China
Source: PLoS One. 2017 Nov 22;12(11):e0187251. doi: 10.1371/journal.pone.0187251 (PMC5699830; doi:10.1371/journal.pone.0187251)
Supplement: S2 Table — (XLSX) [file pone.0187251.s003.xlsx]

## Sheet: T1
Number		Type	Coordinate (m)			Occurrence (°)			Measurement (mm)			Weigth(gr.)	Date
			North	East	Altitude	Orientation	Degree	Dip	Length	Width	Thickness
FL-	s-1	Lithic	100.95	98.7	935.03				78	76	66	491	1990.7.10
FL-	s-2	Lithic	100.95	98.7	934.9				26	24	17	11	1990.7.10
FL-	s-3	Lithic	100.78	98.32	934.907				29	16	12	4	1990.7.10
FL-	s-4	Lithic	100.95	98.15	934.907				27	17	7	5	1990.7.10
FL-	s-5	Lithic	100.46	99.16	934.868				45	19	19	18	1990.7.10
FL-	s-6	Lithic	100.94	99.33	934.89				24	13	7	2	1990.7.10
FL-	s-7												1990.7.10
FL-	s-8	Lithic	99.33	98.65	934.899				10	7	2	1.2	1990.7.10
FL-	s-9	Lithic	99.61	99.65	934.866				66	61	58	282	1990.7.10
FL-	s-10	Lithic	99.54	99.9	934.887								1990.7.10
FL-	s-11	Lithic	99.44	99.91	934.897				45	41	22	42	1990.7.10
FL-													1990.7.10
FL-	s-13	Lithic	98.7	99.16	934.916	335/155			64	50	19	54	1990.7.10
FL-	s-14	Lithic	98.8	100.98	934.918		32	30	35	25	10	8	1990.7.10
FL-	s-15	Lithic	97.94	99.4	934.932				18	9	2	0.6	1990.7.10
FL-	s-16	Lithic	97.92	99.7	934.952				42	40	24	36	1990.7.10
FL-	s-17	Lithic	98.95	101.72	934.925				18	14	10	3	1990.7.10
FL-	s-18	Lithic	100.96	99.34	934.853				31	21	18	13	1990.7.10
FL-	s-19	Lithic	100.72	99.26	934.828	15			54	30	11	13	1990.7.10
FL-	s-20	Lithic	100.55	99.36	934.819				24	18	15	6	1990.7.10
FL-	s-21	Lithic	100.26	99.28	934.835	85	85	23	46	27	9	10	1990.7.10
FL-	s-22	Lithic	99.64	101.08	934.838				82	82	67	492	1990.7.10
FL-	s-23	Lithic	99.66	101.33	934.866				26	17	12	8	1990.7.10
FL-	B55	Fossil	99.37	99.46	934.864								1990.7.10
FL-	B54	Fossil	100.62	99.95	934.868								1990.7.10
FL-	s-26	Lithic	100.67	101.52	934.836	133							1990.7.10
FL-	s-27	Lithic	100.96	101.88	934.919				33	28	16	14	1990.7.10
FL-	s-28	Lithic	100.14	101.7	934.838				26	17	8	3	1990.7.10
FL-	B48	Fossil	98.91	101.85	836.2								1990.7.10
FL-	B51	Fossil	98.5	101.62	836.2								1990.7.10
FL-	B54	Fossil	99.47	99.55	934.818								1990.7.10
FL-	s-32	Fossil	98.39	100.17	934.844	90							1990.7.10
FL-	s-32	Lithic	98.28	100.15	836.2				48	29	11	12	1990.7.10
FL-	s-33	Lithic	98.27	100.15	934.885				15	11	5	0.6	1990.7.10
FL-	s-34	Lithic	99.55	101.07	934.861				28	19	12	4	1990.7.10
FL-	s-35	Fossil	99.63	98.3	934.838								1990.7.10
FL-	s-36	Lithic	98.97	98.89	934.856				33	42	8	8	1990.7.10
FL-	s-37	Lithic	99.42	99.36	934.824				28	34	8	5	1990.7.10
FL-	s-37	Fossil	98	99	934.849								1990.7.10
FL-	s-39	Lithic	99.5	101.5	836.2				27	18	8	4	1990.7.10
FL-	100	Lithic	100.02	98.83	934.863				29	26	15	12	1990.7.14
FL-	101	Fossil	100.02	98.72	934.841								1990.7.14
FL-	102	Lithic	100.19	98.78	934.839	170			102	100	50	731	1990.7.14
FL-	103	Fossil	100.25	98.64	934.86								1990.7.14
FL-	104	Fossil	100.28	98.2	934.655								1990.7.14
FL-	105	Lithic	100.57	98.97	934.853	30			31	25	12	7	1990.7.14
FL-	106	Lithic	100.69	98.72	934.88				14	10	2	0.7	1990.7.14
FL-	107	Fossil	100.52	98	934.9	92							1990.7.14
FL-	108		100.56	98.04	934.917	90							1990.7.14
FL-	109	Lithic	100.58	98.11	934.873								1990.7.14
FL-	110	Lithic	100.68	98.81	934.843				25	34	8	6	1990.7.14
FL-	111	Fossil	100.86	98.88	934.887								1990.7.14
FL-	112	Lithic	100.92	98.98	934.874				22	25	6	3	1990.7.14
FL-	113	Fossil	100.64	98.13	934.848	72							1990.7.14
FL-	114	Lithic	100.66	98.29	934.864				24	46	11	9	1990.7.14
FL-	115	Lithic	100.65	98.2	934.865				32	20	17	10	1990.7.14
FL-	116	Fossil	100.35	98.21	934.824								1990.7.14
FL-	117	Lithic	100.78	98.37	934.847				18	10	4	2	1990.7.14
FL-	118	Lithic	100.77	98.36	934.869				28	25	8	7	1990.7.14
FL-	119	Fossil	100.46	98.11	934.825								1990.7.14
FL-	120	Fossil	100.53	100.7	934.773								1990.7.14
FL-	121	Fossil	100.54	100.72	934.773								1990.7.14
FL-	122	Fossil	100.47	100.4	934.78								1990.7.14
FL-	123	Fossil	100.12	100.34	934.763	85							1990.7.14
FL-	124	Fossil	100.21	100.77	934.773								1990.7.14
FL-	125	Fossil	100.23	100.82	934.767								1990.7.14
FL-	126	Fossil	100.26	100.88	934.776	135	330	35					1990.7.14
FL-	127	Fossil	100.03	100.96	934.794								1990.7.14
FL-	128	Fossil	99.92	100.76	934.774								1990.7.14
FL-	129	Fossil	100.6	100.83	934.748								1990.7.14
FL-	130	Fossil	100.82	100.6	934.601	23							1990.7.14
FL-	131	Fossil	100.44	100.01	934.828								1990.7.14
FL-	132	Lithic	101	100.5	934.813				41	41	11	21	1990.7.14
FL-	133	Lithic	99.58	101.05	934.766				13	8	5	2	1990.7.14
FL-	134	Fossil	99.43	101.19	934.793	47							1990.7.14
FL-	135	Fossil	99.35	101.04	934.77								1990.7.14
FL-	136	Fossil	99.03	101.17	934.8								1990.7.14
FL-	137	Fossil	99.14	100.9	934.783	98	278	24					1990.7.14
FL-	138	Fossil	99.17	100.77	934.773	144							1990.7.14
FL-	139		99.62	100.58	934.824								1990.7.14
FL-	140	Fossil	99.82	100.08	934.772								1990.7.14
FL-	141	Fossil	99.02	100.23	934.763								1990.7.14
FL-	142	Fossil	98.02	101.78	934.782								1990.7.14
FL-	143	Fossil	98.37	101.33	934.804	55/143							1990.7.14
FL-	144		98.11	100.95	934.804								1990.7.14
FL-	145	Fossil	98.04	100.85	934.854								1990.7.14
FL-	146	Fossil	98.6	100.9	934.791								1990.7.14
FL-	147	Fossil	98.72	100.82	934.806								1990.7.14
FL-	148	Fossil	100.9	98.38	934.868								1990.7.14
FL-	149	Fossil	100.86	98.34	934.88								1990.7.14
FL-	150	Lithic	100.98	98.31	934.837				19	15	7	2	1990.7.14
FL-	151	Lithic	100.9	98.22	934.844				24	18	8	3	1990.7.14
FL-	152	Lithic	100.74	98.22	934.84				46	22	20	18	1990.7.14
FL-	153	Fossil	98.62	100.73	934.779								1990.7.14
FL-	154	Fossil	98.48	100.78	934.777								1990.7.14
FL-	155	Fossil	98.34	100.23	934.774	174	340	25					1990.7.14
FL-	156	Fossil	98.31	99.41	934.785								1990.7.14
FL-	157		98.16	99.5	934.779								1990.7.14
FL-	158	Fossil	97.34	100.18	934.781								1990.7.14
FL-	159	Fossil	97.6	100.45	934.791								1990.7.14
FL-	160	Fossil	97.73	100.84	934.765	313\133							1990.7.14
FL-	161	Fossil	97.07	100.5	934.854								1990.7.14
FL-	162	Fossil	97.11	100.82	934.781								1990.7.14
FL-	163	Fossil	96.29	100.73	934.801	55							1990.7.14
FL-	164	Fossil	98.83	99.67	934.779								1990.7.14
FL-	165	Fossil	99.03	100.71	934.842								1990.7.14
FL-	166	Fossil	100.72	99.74	934.786	156							1990.7.14
FL-	167	Fossil	100.6	99.16	934.819								1990.7.14
FL-	168	Fossil	99.02	101.12	934.856	143							1990.7.14
FL-	169	Fossil	98.76	100.47	934.806								1990.7.14
FL-	170	Fossil	97.25	101.25	934.774	80							1990.7.14
FL-	171	Fossil	97.36	101.4	934.778	44							1990.7.14
FL-	172	Lithic	99.48	99.52	934.808				48	45	12	19	1990.7.14
FL-	173	Fossil	99.53	99.52	934.785								1990.7.14
FL-	174	Lithic	99.54	99.61	934.756				19	17	10	3	1990.7.14
FL-	175	Lithic	99.68	99.19	934.802				12	7	5	0.5	1990.7.14
FL-	176	Lithic	100.7	99.21	934.802				15	13	5	0.3	1990.7.14
FL-	177	Lithic	98.56	99.14	934.824				34	25	14	13	1990.7.14
FL-	178	Fossil	98.74	99.29	934.775								1990.7.14
FL-	179	Fossil	98.66	99.12	934.814								1990.7.14
FL-	180	Fossil	98.62	98.9	934.815								1990.7.14
FL-	181	Fossil	98.74	98.92	934.823	140	340	22					1990.7.14
FL-	182	Fossil	98.76	98.62	934.814								1990.7.14
FL-	183	Fossil	98.73	98.58	934.813								1990.7.14
FL-	184	Fossil	98.94	98.78	934.813								1990.7.14
FL-	185	Fossil	98.46	98.73	934.823								1990.7.14
FL-	186	Fossil	98.75	98.53	934.813								1990.7.14
FL-	187	Fossil	98.56	98.58	934.819								1990.7.14
FL-	188	Fossil	100.83	99.33	934.813	332\157							1990.7.14
FL-	189	Fossil	100.84	99.2	934.812								1990.7.14
FL-	190	Fossil	99.41	99.4	934.764								1990.7.14
FL-	191	Fossil	99.4	99.43	934.754								1990.7.14
FL-	192	Lithic	99.8	99.66	934.757				18	14	9	2	1990.7.14
FL-	193	Lithic	99.88	99.57	934.757				30	34	10	11	1990.7.14
FL-	194	Lithic	98.83	98.27	934.825				32	19	13	8	1990.7.14
FL-	195	Fossil	98.85	98.49	934.813								1990.7.14
FL-	196	Lithic	98.8	98.46	934.819	155			48	41	15	31	1990.7.14
FL-	197	Fossil	98.93	98.41	934.813	143							1990.7.15
FL-	198	Fossil	99.49	99.42	934.799								1990.7.15
FL-	199	Fossil	100.14	101.58	934.775								1990.7.15
FL-	200	Fossil	98.5	98.47	934.834	20							1990.7.15
FL-	201	Fossil	98.3	98.76	934.835								1990.7.15
FL-	202	Fossil	99.53	99.42	934.759	60							1990.7.15
FL-	203	Fossil	99.6	99.58	934.756								1990.7.15
FL-	204	Lithic	99.64	99.48	934.757	168	168	30	42	52	12	21	1990.7.15
FL-	205	Lithic	99.61	99.45	934.745				15	18	6	1	1990.7.15
FL-	206	Fossil	100.31	101.66	934.757								1990.7.15
FL-	207	Lithic	99.62	99.43	934.757				24	14	9	2	1990.7.15
FL-	208	Fossil	98.43	99.29	934.793								1990.7.15
FL-	209	Fossil	98.59	98.4	934.832								1990.7.15
FL-	210	Fossil	100.29	101.96	934.785								1990.7.15
FL-	211	Fossil	99.75	99.12	934.757								1990.7.15
FL-	212	Fossil	98.1	98.97	934.833								1990.7.15
FL-	213	Fossil	100.54	101.45	934.784	18							1990.7.15
FL-	214	Fossil	98.41	99.01	934.807								1990.7.15
FL-	215	Fossil	98.4	98.93	934.822								1990.7.15
FL-	216	Fossil	100.5	101.08	934.766								1990.7.15
FL-	217	Lithic	99.1	98.76	934.79	20			32	24	17	12	1990.7.15
FL-	218	Fossil	99.15	98.8	934.81								1990.7.15
FL-	219	Fossil	99.23	98.78	934.838	28							1990.7.15
FL-	220	Fossil	96.72	100.46	934.694								1990.7.16
FL-	221	Fossil	96.61	100.95	934.715								1990.7.16
FL-	222	Lithic	96.82	100.31	934.754	110			67	31	18	35	1990.7.16
FL-	223	Lithic	96.55	101.05	934.729				11	13	3	0.4	1990.7.16
FL-	224	Fossil	96.63	100.73	934.722								1990.7.16
FL-	225	Fossil	97	101	836.2								1990.7.16
FL-	226	Fossil	97.19	101.33	934.729								1990.7.16
FL-	227	Fossil	97.15	101.28	934.754	65	245	25					1990.7.16
FL-	228	Fossil	97.47	101.34	934.717								1990.7.16
FL-	229	Fossil	97.51	101.63	934.717								1990.7.16
FL-	230	Fossil	97.86	101.74	934.729	30	30	40					1990.7.16
FL-	231	Fossil	97.85	101.83	934.711								1990.7.16
FL-	232	Fossil	97.05	100.93	934.777								1990.7.16
FL-	233	Fossil	97.06	100.77	934.769								1990.7.16
FL-	234	Lithic	97.23	100.96	934.756				25	22	3	2	1990.7.16
FL-	235	Lithic	97.41	100.8	934.697				30	33	8	9	1990.7.16
FL-	236	Fossil	97.44	100.64	934.687								1990.7.16
FL-	237	Fossil	97.84	100.61	934.657								1990.7.16
FL-	238	Fossil	97	100	934.692								1990.7.16
FL-	239	Fossil	97.66	100.22	934.717								1990.7.16
FL-	240	Lithic	97.82	99.53	934.683	76			74	56	43	189	1990.7.16
FL-	241	Fossil	98.18	98.8	934.749								1990.7.16
FL-	242	Fossil	98.13	98.83	934.774								1990.7.16
FL-	243	Fossil	97.84	98.9	934.784								1990.7.16
FL-	244	Fossil	97.97	98.8	934.77								1990.7.16
FL-	245	Lithic	97.62	99.15	934.669				71	65	34	216	1990.7.16
FL-	246	Lithic	100.65	98.22	934.815				53	38	12	21	1990.7.16
FL-	247	Lithic	100.58	91.26	934.811				26	38	14	7	1990.7.16
FL-	248	Lithic	100.6	98.25	934.804				24	22	6	3	1990.7.16
FL-	249	Lithic	100.68	98.27	934.794				28	27	11	7	1990.7.16
FL-	250	Lithic	100.7	98.24	934.801				44	29	20	14	1990.7.16
FL-	251	Lithic	100	98	836.2				22	20	8	4	1990.7.16
FL-	252	Lithic	100	98	836.2				21	20	8	2	1990.7.16
FL-	253	Fossil	100.77	98.33	934.759	40							1990.7.16
FL-	254	Fossil	100.77	98.37	934.744								1990.7.16
FL-	255	Fossil	100.78	98.4	934.744								1990.7.16
FL-	256	Fossil	100.82	98.48	934.74								1990.7.16
FL-	257	Lithic	100.8	98.56	934.791				17	9	3	0.3	1990.7.16
FL-	258	Fossil	100.75	98.66	934.769								1990.7.16
FL-	259	Fossil	100.76	98.7	934.748								1990.7.16
FL-	260	Lithic	100.71	98.27	934.795				24	17	7	2	1990.7.16
FL-	261	Fossil	100.8	98.76	934.761								1990.7.16
FL-	262	Lithic	100.82	98.82	934.794				26	18	6	4	1990.7.16
FL-	263	Fossil	100.73	98.93	934.792								1990.7.16
FL-	264	Fossil	100.51	98.53	934.821	98							1990.7.16
FL-	265	Fossil	100.29	98.93	934.747								1990.7.16
FL-	266	Fossil	100.21	98.78	934.764	135							1990.7.16
FL-	267	Fossil	100.13	98.78	934.76								1990.7.16
FL-	268	Fossil	100.07	98.9	934.732	144	324	54					1990.7.16
FL-	269	Fossil	100.26	98.5	934.801								1990.7.16
FL-	270	Lithic	100.21	98.14	934.807				24	17	5	2	1990.7.16
FL-	271	Fossil	100.06	98.25	934.755								1990.7.17
FL-	272	Fossil	99.95	98.11	934.774	93							1990.7.17
FL-	273	Fossil	99.94	98.37	934.754								1990.7.17
FL-	274	Fossil	99.85	98.77	934.753								1990.7.17
FL-	275	Fossil	99.87	98.8	934.764								1990.7.17
FL-	276	Fossil	99.41	98.89	934.837	72							1990.7.17
FL-	277	Lithic	99.44	98.81	934.831	98			44	27	11	12	1990.7.17
FL-	278	Fossil	99.55	98.57	934.773								1990.7.17
FL-	279	Fossil	99.08	98.35	934.804								1990.7.17
FL-	280	Lithic	99.01	98.37	934.805	20			26	18	9	4	1990.7.17
FL-	281	Fossil	99	98	934.805								1990.7.17
FL-	282	Fossil	99.3	98.26	934.819								1990.7.17
FL-	283	Fossil	99.36	98.1	934.799								1990.7.17
FL-	284	Fossil	99.3	98.25	934.819								1990.7.17
FL-	285	Fossil	100.97	99	934.727								1990.7.17
FL-	286	Fossil	100.99	99.3	934.747								1990.7.17
FL-	287	Fossil	100.98	99.79	934.673								1990.7.17
FL-	290	Lithic	100.77	99.79	934.722				27	18	11	4	1990.7.17
FL-	291	Fossil	100.57	99.9	934.677								1990.7.17
FL-	292	Fossil	100.4	99.93	934.664								1990.7.17
FL-	293	Fossil	100.75	99.53	934.67								1990.7.17
FL-	294	Fossil	100.35	99.29	934.707								1990.7.17
FL-	295	Lithic	100.23	99.35	934.704				30	23	19	9	1990.7.17
FL-	296	Fossil	99.92	99.63	934.644								1990.7.17
FL-	297	Fossil	99.87	99.88	934.664								1990.7.17
FL-	298	Fossil	99.59	99.67	934.724								1990.7.17
FL-	299	Fossil	99.54	99.57	934.669								1990.7.17
FL-	300	Fossil	99.46	99.41	934.739								1990.7.17
FL-	301	Fossil	99.33	99.88	934.674								1990.7.17
FL-	302	Fossil	99.39	99.09	934.699								1990.7.17
FL-	303	Fossil											1990.7.17
FL-	304	Fossil	98.68	99.26	934.669								1990.7.17
FL-	305	Fossil	98.68	98.78	934.729								1990.7.17
FL-	306	Lithic	98.54	98.72	934.694				27	13	13	5	1990.7.17
FL-	307	Fossil	97.81	99.48	934.691								1990.7.17
FL-	308	Fossil	97.67	99.49	934.687								1990.7.17
FL-	309	Fossil	97.47	99.57	934.671								1990.7.17
FL-	310	Fossil	100.96	100.23	934.799								1990.7.17
FL-	311	Fossil	100.96	100.35	934.736								1990.7.17
FL-	312	Fossil	100.27	100.48	934.689	40	40	30					1990.7.17
FL-	313	Lithic	100.82	100.24	934.745				57	33	18	35	1990.7.17
FL-	314	Fossil	100.71	100.38	934.692								1990.7.17
FL-	315	Fossil	100.81	100.63	934.686	80							1990.7.17
FL-	316	Fossil	100.79	100.76	934.707	67							1990.7.17
FL-	317	Fossil	100.84	100.8	934.779								1990.7.17
FL-	318	Fossil	100.96	100.94	934.798	40							1990.7.17
FL-	319	Lithic	100.66	100.7	934.775				22	19	4	2	1990.7.17
FL-	320	Fossil	100.35	100.14	934.721	20	200	35					1990.7.17
FL-	321	Lithic	100.32	100.07	934.724				16	25	8	3	1990.7.17
FL-	322	Fossil	100.14	100.74	934.751	136							1990.7.17
FL-	323	Fossil	100	100.36	934.692								1990.7.17
FL-	324	Fossil	99.97	100.79	934.674	110							1990.7.17
FL-	325	Fossil	99.51	100.06	934.594	83							1990.7.17
FL-	326	Fossil	99.64	100.46	934.673	70							1990.7.17
FL-	327	Fossil	99.53	100.58	934.714	155							1990.7.17
FL-	328	Fossil	99.62	100.94	934.753								1990.7.17
FL-	329	Fossil	99.52	100	934.699								1990.7.17
FL-	330	Fossil	99.45	100.03	934.737	68							1990.7.17
FL-	331	Lithic	99.44	100.09	934.747				14	10	4	0.3	1990.7.17
FL-	332	Lithic	99.4	100.07	934.724				19	13	7	2	1990.7.17
FL-	333	Fossil	100.28	100.83	934.729	160	340	48					1990.7.17
FL-	334	Fossil	101	98.79	934.817	75							1990.7.17
FL-	335	Fossil	98.1	100.74	934.679								1990.7.17
FL-	336	Fossil	97.45	100.09	934.674	35							1990.7.17
FL-	337	Fossil	97.37	100.1	934.674								1990.7.17
FL-	338	Fossil	97.05	100.64	934.692	100							1990.7.17
FL-	339	Fossil	97.16	100.92	934.674								1990.7.17
FL-	340	Fossil	96.79	100.61	934.804	12							1990.7.17
FL-	341	Fossil	100.68	98.7	934.747								1990.7.17
FL-	342	Fossil	98.93	99.03	934.679	169							1990.7.17
FL-	343	Fossil	100.95	100.41	934.7								1990.7.17
FL-	344	Fossil	97.53	101.02	934.729								1990.7.17
FL-	345	Fossil	98.14	101.16	934.664								1990.7.17
FL-	346	Fossil	98.09	101.35	934.709								1990.7.17
FL-	347	Fossil	98.16	101.6	934.709								1990.7.17
FL-	348	Fossil	98.39	101.21	934.712								1990.7.17
FL-	349	Fossil	100.13	101.44	934.693								1990.7.17
FL-	350	Fossil	100.06	101.07	934.689								1990.7.17
FL-	351	Fossil	100.15	101.12	934.722								1990.7.17
FL-	352	Fossil	100.18	101.25	934.692								1990.7.17
FL-	353	Fossil	100.17	101.55	934.709								1990.7.17
FL-	354	Fossil	100.07	101.48	934.812	173	353	36					1990.7.17
FL-	355	Fossil	100.25	101.72	934.673								1990.7.17
FL-	356	Fossil	100.2	101.88	934.671								1990.7.17
FL-	357	Fossil	100.29	101.92	934.707								1990.7.17
FL-	358	Fossil	100.6	101.86	934.749								1990.7.17
FL-	359	Fossil	100.6	101.58	934.722	66							1990.7.17
FL-	360	Fossil	100.56	101.64	934.754								1990.7.17
FL-	361	Fossil	100.75	101.17	934.674								1990.7.17
FL-	362	Fossil	100.93	101.05	934.761	110							1990.7.17
FL-	363	Fossil	101	101.44	934.729								1990.7.17
FL-	364	Fossil	100.83	101.72	934.689								1990.7.17
FL-	365	Fossil	100.82	101.85	934.737								1990.7.17
FL-	366	Fossil	100.66	101.8	934.697								1990.7.17
FL-	367	Fossil	100.47	101.33	934.759	120							1990.7.17
FL-	368	Fossil	100.64	101.06	934.814								1990.7.17
FL-	369	Fossil	100.65	101.64	934.759	95	275	26					1990.7.17
FL-	370	Fossil	99.58	101.12	934.714								1990.7.17
FL-	371	Fossil	99	101.24	934.714								1990.7.17
FL-	372	Lithic	99.21	101.55	934.717				28	21	9	6	1990.7.17
FL-	373	Fossil	97.66	99.05	934.699								1990.7.17
FL-	374	Lithic	100.26	98.51	934.744				32	25	13	13	1990.7.17
FL-	375	Fossil	99	99	934.744								1990.7.17
FL-	376	Fossil	100.61	98.18	934.751								1990.7.17
FL-	377	Fossil	100.27	100.51	934.661	130							1990.7.17
FL-	378	Fossil	100.31	100.49	934.669	20							1990.7.17
FL-	379	Fossil	100.34	100.48	934.654	38							1990.7.17
FL-	380	Fossil	98.22	100.82	934.669								1990.7.17
FL-	381	Fossil	96.9	101.25	934.713								1990.7.17
FL-	382	Fossil	97.29	100.93	934.698								1990.7.17
FL-	383	Fossil	99.41	100.11	934.698								1990.7.17
FL-	384	Fossil	99.43	100.12	934.698								1990.7.17
FL-	385	Fossil	96.92	100.99	934.732								1990.7.17
FL-	386	Lithic	100.68	98.26	934.659				14	8	4	0.1	1990.7.17
FL-	387	Fossil	98.9	99.07	934.659								1990.7.17
FL-	388	Fossil	99.18	98.93	934.761								1990.7.19
FL-	389	Fossil	99.48	98.77	934.774								1990.7.19
FL-	390	Fossil	99.63	98.82	934.691	160							1990.7.19
FL-	391	Fossil	99.13	98.65	934.716	300							1990.7.19
FL-	392	Fossil	99.13	98.79	934.635	175							1990.7.19
FL-	393	Fossil	98.69	100.93	934.687	95	95	1					1990.7.19
FL-	394	Fossil	98.65	98.67	934.701								1990.7.19
FL-	395	Fossil	100.52	97.67	934.703	33	213	50					1990.7.19
FL-	396	Fossil	100.78	100.98	934.703								1990.7.19
FL-	397	Fossil	100.98	100.95	934.71								1990.7.19
FL-	398	Fossil	101	101	934.779								1990.7.19
FL-	399	Fossil	101	102	934.696								1990.7.19
FL-	400	Fossil	100.84	98.6	934.691								1990.7.19
FL-	401	Fossil	100.99	98.65	934.696								1990.7.19
FL-	402	Fossil	100.45	98.18	934.7	262	82	39					1990.7.19
FL-	403	Fossil	100.48	98.05	934.728	170	170	30					1990.7.19
FL-	404	Fossil	100.4	98.04	934.707	30	30	13					1990.7.19
FL-	405	Fossil	99.68	98.44	934.646								1990.7.19
FL-	406	Lithic	99.67	98.1	934.69				30	26	11	8	1990.7.19
FL-	407	Fossil	99.54	98.05	934.691								1990.7.19
FL-	408	Fossil	99.44	98.23	934.721								1990.7.19
FL-	409	Fossil	99.36	98.66	934.721								1990.7.19
FL-	410	Fossil	99.36	98.7	934.741								1990.7.19
FL-	411	Fossil	98.9	98.5	934.747								1990.7.19
FL-	412	Fossil	98.79	98.6	934.728	170	170	13					1990.7.19
FL-	413	Fossil	98.58	98.49	934.715				22	27	8	3	1990.7.19
FL-	414	Fossil	98.2	98.57	934.711								1990.7.19
FL-	415	Fossil	98.27	98.37	934.786	170							1990.7.19
FL-	416	Fossil	98.18	100.04	934.676								1990.7.19
FL-	417	Fossil	99.48	100.03	934.705								1990.7.19
FL-	418	Fossil	99.44	100.05	934.691								1990.7.19
FL-	419	Fossil	99.47	100.07	934.704								1990.7.19
FL-	420	Fossil	99.42	100.11	934.673								1990.7.19
FL-	421	Fossil	98.69	100.83	934.647
FL-	422	Fossil	98.48	100.49	934.671
FL-	423	Fossil	98.68	100.94	934.648	250	250	22
FL-	424	Fossil	98.07	100.94	934.671
FL-	425	Fossil	98.52	101.7	934.327								1990.7.19
FL-	426	Fossil	98.6	101.61	934.731				50	37	17	46	1990.7.19
FL-	427	Fossil	98.71	101.63	934.723								1990.7.19
FL-	428	Fossil	98.62	101.52	934.704								1990.7.19
FL-	429	Fossil	98.83	101.56	934.731								1990.7.19
FL-	430	Fossil	98.94	101.67	934.729								1990.7.19
FL-	431	Fossil	98.95	101.52	934.766								1990.7.19
FL-	432	Fossil	99.8	101.62	934.266
FL-	433	Fossil	98.02	100.23	934.638
FL-	434	Fossil	98.08	100.28	934.613
FL-	435	Fossil	97.68	101.44	934.687	155	335	2					1990.7.19
FL-	436	Fossil	97.66	101.63	934.697	150	150	17					1990.7.19
FL-	437	Fossil	97.39	101.44	934.635								1990.7.19
FL-	438	Fossil	97.1	101.21	934.699	70							1990.7.19
FL-	439	Fossil	99.57	98.93	934.649	355							1990.7.19
FL-	440	Fossil	97.06	100.9	934.655								1990.7.19
FL-	441	Fossil	99.01	100.89	934.668								1990.7.19
FL-	442	Fossil	96.94	100.85	934.655								1990.7.19
FL-	443	Fossil	100.57	98.66	934.688	35							1990.7.19
FL-	444	Fossil	100.53	98.66	934.683	25	25	20					1990.7.19
FL-	445	Fossil	99.52	98.8	934.666								1990.7.19
FL-	446	Fossil	96.44	99.96	934.65								1990.7.19
FL-	447	Fossil	98.49	100.16	934.658								1990.7.19
FL-	448	Fossil	98.46	100.2	934.655	326.5							1990.7.19
FL-	449	Fossil	96.68	100.05	934.652	92							1990.7.19
FL-	450	Fossil	96.41	100.53	934.685	57							1990.7.19
FL-	451	Fossil	96.45	100.59	934.681	27							1990.7.19
FL-	452	Fossil	96.68	100.87	934.637	17							1990.7.19
FL-	453	Fossil	96.7	100.46	934.616								1990.7.19
FL-	454	Fossil	96.95	100.66	934.654								1990.7.19
FL-	455	Fossil	96.94	100.84	934.679								1990.7.19
FL-	456	Fossil	97.11	100.97	934.671	115	115	39					1990.7.19
FL-	457	Fossil	97.25	100.46	934.632	10	10	7					1990.7.19
FL-	458	Fossil	97.39	100.63	934.593								1990.7.19
FL-	459	Fossil	97.47	100.24	934.684								1990.7.19
FL-	460	Fossil	97.58	100.39	934.577	210	210	25					1990.7.19
FL-	461	Fossil	98.93	100.32	934.601				36	36	11	17	1990.7.19
FL-	462	Fossil	98.37	100.88	934.617								1990.7.19
FL-	463	Fossil	99.07	101.8	934.679								1990.7.19
FL-	464	Fossil	99.19	101.75	934.616								1990.7.19
FL-	465	Fossil	99.15	101.75	934.688								1990.7.19
FL-	466	Fossil	99.36	101.73	934.648								1990.7.19
FL-	467	Fossil	99.47	101.6	934.641	355	175	35					1990.7.19
FL-	468	Fossil	99.63	101.88	934.651	2							1990.7.19
FL-	469	Fossil	99.85	101.84	934.688								1990.7.19
FL-	470	Fossil	99.68	101.7	934.643								1990.7.19
FL-	471	Fossil	99.76	101.66	934.655								1990.7.19
FL-	472	Fossil	99.8	101.04	934.67	165	165	21					1990.7.19
FL-	473	Fossil	99.9	101.04	934.689	145	145	25					1990.7.19
FL-	474	Fossil	100.07	101.57	934.679	130	130	15					1990.7.19
FL-	475	Fossil	100.18	101.64	934.66								1990.7.19
FL-	476	Fossil	101.68	100	934.68								1990.7.19
FL-	477	Fossil	100.01	101.33	934.661								1990.7.19
FL-	478	Fossil	100.25	101.26	934.649	20	20						1990.7.19
FL-	479	Fossil	100.2	111.17	934.651								1990.7.19
FL-	480	Fossil	100.26	101.18	934.649								1990.7.19
FL-	481	Fossil	100.31	101.12	934.668	265	265	11					1990.7.19
FL-	482	Fossil	100.32	101.54	934.681								1990.7.19
FL-	483	Fossil	100.43	101.57	934.686								1990.7.19
FL-	484	Fossil	100.41	101.58	934.643								1990.7.19
FL-	485	Fossil	100.55	101.9	934.645								1990.7.19
FL-	486	Fossil	100.66	101.81	934.631								1990.7.19
FL-	487	Fossil	100.6	101.57	934.714	150	150	40					1990.7.19
FL-	488	Fossil	100.85	101.71	934.656								1990.7.19
FL-	489	Fossil	100.77	101.54	934.634	255	255	9					1990.7.19
FL-	490	Fossil	100.82	100.75	934.669								1990.7.19
FL-	491	Fossil	100.9	10.72	934.679								1990.7.19
FL-	492	Fossil	100.53	100.65	934.621								1990.7.19
FL-	493	Fossil	100.18	100.58	934.609	215	215	43	66	64	42	297	1990.7.19
FL-	494	Fossil	100.5	100.49	934.61								1990.7.19
FL-	495	Fossil	100.6	100.5	934.61								1990.7.19
FL-	496	Fossil	100.64	100.4	934.671	95	95	23					1990.7.19
FL-	497	Fossil	100.65	100.68	934.675	345	345	6					1990.7.19
FL-	498	Fossil	100.77	100.37	934.679	103	103	18					1990.7.19
FL-	499	Fossil	100	100.12	934.649				26	30	13	11	1990.7.19
FL-	500	Fossil	100.04	100.47	934.634								1990.7.19
FL-	501	Fossil	100.54	99.67	934.615								1990.7.19
FL-	502	Fossil	100	99.46	934.629								1990.7.19
FL-	503	Fossil	100	99.57	934.635	0	180	27					1990.7.19
FL-	504	Fossil	100	99.7	934.683								1990.7.19
FL-	505	Fossil	100.85	99.75	934.66								1990.7.19
FL-	506	Fossil	100.22	99.75	934.615	175	175	7					1990.7.19
FL-	507	Fossil	99.96	99.64	934.579								1990.7.19
FL-	508	Fossil	99.77	99.7	934.628								1990.7.19
FL-	509	Fossil	99.91	99.9	934.591								1990.7.19
FL-	510	Fossil	99.61	99.97	934.654								1990.7.19
FL-	511	Fossil	99.59	99.67	934.597								1990.7.19
FL-	512	Fossil	99.25	99.61	934.645								1990.7.19
FL-	513	Fossil	99.29	99.55	934.605								1990.7.19
FL-	514	Fossil	98.98	99.98	934.615								1990.7.19
FL-	515	Fossil	100.67	99.46	934.662								1990.7.19
FL-	516	Fossil	99.98	100.88	934.623	305							1990.7.19
FL-	517	Fossil	99.94	100.95	934.677	195	195	30	42	39	17	27	1990.7.19
FL-	518	Fossil	99.9	100.76	934.613								1990.7.19
FL-	519	Fossil	99.82	100.07	934.595								1990.7.19
FL-	520	Fossil	99.18	100.54	934.617								1990.7.19
FL-	521	Fossil	99.33	100.08	934.652								1990.7.19
FL-	522	Fossil	98.53	99.67	934.636				41	34	16	16	1990.7.19
FL-	523	Fossil	98.82	99.57	934.637								1990.7.19
FL-	524	Fossil	98.64	99.52	934.679								1990.7.19
FL-	525	Fossil	97.65	99.33	934.615	205	205	30	75	71	40	286	1990.7.19
FL-	526	Fossil	98.03	1.6	934.669								1990.7.19
FL-	527	Fossil	98.05	101.58	934.661								1990.7.19
FL-	528	Fossil	98.13	101.71	934.619								1990.7.19
FL-	529	Fossil	98.2	101.49	934.664	70	70	5	57	40	34	106	1990.7.19
FL-	530	Fossil	98.21	101.53	934.661	180	180	9					1990.7.19
FL-	531	Fossil	99.48	98.33	934.581				34	32	18	34	1990.7.19
FL-	532	Fossil	98.56	101.18	934.612								1990.7.19
FL-	533	Fossil	98.69	101.45	934.616								1990.7.19
FL-	534	Fossil	98.91	101.47	934.628								1990.7.19
FL-	535	Fossil	98.91	101.56	934.708				20	14	5	1	1990.7.19
FL-	536	Fossil	98.97	101.44	934.615								1990.7.19
FL-	537	Fossil	100.56	98	934.6								1990.7.19
FL-	538	Fossil	100.44	98.07	934.635								1990.7.19
FL-	539	Fossil	100.41	98.14	934.61								1990.7.19
FL-	540	Fossil	100.44	98	934.591								1990.7.19
FL-	541	Fossil	100.07	98.84	934.619	55		0					1990.7.19
FL-	542	Fossil	100.02	98.79	934.575	0							1990.7.19
FL-	543	Fossil	99.73	98.53	934.609								1990.7.19
FL-	544	Fossil	99.6	98.17	934.579	305			31	16	12	6	1990.7.19
FL-	545	Fossil	99.04	98.46	934.629	10		65					1990.7.19
FL-	546	Fossil	98.8	98.28	934.606								1990.7.19
FL-	547	Fossil	98.33	98.17	934.617				45	37	26	48	1990.7.19
FL-	548	Fossil	98.2	100.4	934.617				25	17	12	5	1990.7.19
FL-	549	Fossil	96.95	100.87	934.635								1990.7.21
FL-	550	Fossil	101	99	934.635				22	24	10	3	1990.7.21
FL-	551	Fossil	101	99	934.635				27	23	9	4	1990.7.21
FL-	552	Fossil	101	99	934.635				25	19	6	2	1990.7.21
FL-	553	Fossil	99.2	99.49	934.546								1990.7.23
FL-	554	Fossil	100.74	100.27	934.531								1990.7.23
FL-	555	Fossil	100.56	100.6	934.566								1990.7.23
FL-	556	Fossil	100.53	100.71	934.558								1990.7.23
FL-	557	Fossil	100.91	100.81	934.546				28	17	9	4	1990.7.23
FL-	558	Fossil	100.29	100.53	934.586								1990.7.23
FL-	559	Fossil	100.36	101.18	934.61								1990.7.23
FL-	560	Fossil	97.8	99.22	934.529								1990.7.23
FL-	561	Fossil	100.39	101.17	934.621								1990.7.23
FL-	562	Fossil	100.13	101.36	935.826								1990.7.23
FL-	563	Fossil	100.09	101.44	934.561								1990.7.23
FL-	564	Fossil	100.5	101.43	934.58								1990.7.23
FL-	565	Fossil	99.6	101.95	934.539				34	33	13	16	1990.7.23
FL-	566	Fossil	99.6	101.87	934.54				49	29	16	25	1990.7.23
FL-	567	Fossil	99.08	101.3	934.561								1990.7.23
FL-	568	Fossil	99.96	100.6	934.559								1990.7.23
FL-	569	Fossil	99.51	99.53	934.506								1990.7.23
FL-	570	Fossil	99.7	99.52	934.521								1990.7.23
FL-	571	Fossil	99.78	99.42	934.504								1990.7.23
FL-	572	Fossil	99.89	99.6	934.506								1990.7.23
FL-	573	Fossil	98.83	98.41	934.499				65	48	34	152	1990.7.23
FL-	574	Fossil	98.65	98.34	934.521								1990.7.23
FL-	575	Fossil	99.73	98.23	934.511								1990.7.23
FL-	576	Fossil	98.94	100.15	934.543								1990.7.23
FL-	577	Fossil	98.88	100.19	934.506				20	17	7	4	1990.7.23
FL-	578	Fossil	98.84	100.21	934.504								1990.7.23
FL-	579	Fossil	98.96	101.02	934.526								1990.7.23
FL-	580	Fossil	98.62	100.88	934.511								1990.7.23
FL-	581	Fossil	98.65	100.94	934.519								1990.7.23
FL-	582	Fossil	98.4	100.87	934.501								1990.7.23
FL-	583	Fossil	98.88	101.55	934.561								1990.7.23
FL-	584	Fossil	98.63	101.3	934.544								1990.7.23
FL-	585	Fossil	98.33	101.78	934.531								1990.7.23
FL-	586	Fossil	98.16	101.87	934.53								1990.7.23
FL-	587	Fossil	97.91	101.32	934.558								1990.7.23
FL-	588	Fossil
FL-	589	Fossil	97.63	101.68	934.621								1990.7.23
FL-	590	Fossil	98.18	101.58	934.601								1990.7.23
FL-	591	Fossil	97.21	101.33	934.577				40	31	19	26	1990.7.23
FL-	592	Fossil	97.21	100.76	934.491								1990.7.23
FL-	593	Fossil	97.13	99.89	934.492				74	70	66	451	1990.7.23
FL-	594								40	38	26	44	1990.7.24
FL-	595								29	38	14	15	1990.7.24
FL-	596								22	30	8	9	1990.7.24
FL-	597								29	40	14	12	1990.7.24
FL-	598								43	31	12	13	1990.7.24
FL-	599								31	20	17	9	1990.7.24
FL-	600								17	13	3	0.7	1990.7.24
FL-	601								43	27	16	15	1990.7.24
FL-	602								24	43	16	15	1990.7.24
FL-	603								45	24	9	11	1990.7.24
FL-	604								26	24	10	8	1990.7.24
FL-	605								28	21	11	5	1990.7.24
FL-	606								17	11	7	1	1990.7.24
FL-	607								32	10	10	3	1990.7.24
FL-	608								29	25	11	9	1990.7.24
FL-	609								72	45	41	112	1990.7.24
FL-	610								35	17	9	4	1990.7.24
FL-	611								16	12	7	1	1990.7.24
FL-	612								38	26	5	5	1990.7.24
FL-	613								18	12	4	1	1990.7.24
FL-	614								27	28	4	4	1990.7.24
FL-	B-1	Fossil	100.21	98.4	934.951	290							1990.7.10
FL-	B-2	Fossil	100.76	100.26	934.906	280							1990.7.10
FL-	B-3	Fossil	100.9	101.38	934.897	240							1990.7.10
FL-	B-4	Fossil	99.73	98.88	934.888								1990.7.10
FL-	B-5	Fossil	99.46	99.25	934.886	320	320	12					1990.7.10
FL-	B-6	Fossil	98.95	98.66	934.909								1990.7.10
FL-	B-7	Fossil	98.7	99.14	934.916								1990.7.10
FL-	B-8	Fossil	98.6	101.15	934.909	245	245	30					1990.7.10
FL-	S-17												1990.7.10
FL-	B-10	Fossil	98.77	101.72	934.93	314							1990.7.10
FL-	B-11	Fossil	97.94	99.74	934.952								1990.7.10
FL-	B-12	Fossil	97.38	100.5	934.962								1990.7.10
FL-	B-13	Fossil	99.36	99.85	934.898								1990.7.10
FL-	B-14	Fossil	100.43	99.41	934.824	94							1990.7.10
FL-	B-15	Fossil	100.4	99.36	934.813								1990.7.10
FL-	B-16	Fossil	100.3	99.54	934.824	77							1990.7.11
FL-	B-17	Fossil	100.62	99.88	934.884								1990.7.11
FL-	B-18	Fossil	100.67	99.87	934.882	180							1990.7.11
FL-	B-19	Fossil	99.38	99.6	934.835								1990.7.11
FL-	B-20												1990.7.11
FL-	B-21	Fossil	99.7	100.92	934.883								1990.7.11
FL-	B-22	Fossil	99.1	100.66	934.858								1990.7.11
FL-	B-23	Fossil	99.4	101.25	934.84	85							1990.7.11
FL-	B-24	Lithic	99.4	101.25	934.921				27	25	11	8	1990.7.11
FL-	B-25	Fossil	100.65	99.06	934.823								1990.7.11
FL-	B-26	Fossil	100.57	100.94	934.831	120							1990.7.11
FL-	B-27	Fossil	100.69	101.06	934.833	130	310	28					1990.7.11
FL-	B-28	Fossil	100.56	101.29	934.824								1990.7.11
FL-	B-29	Fossil	100.99	101.72	934.896	150							1990.7.11
FL-	B-30	Fossil	100.03	101.71	934.835	190							1990.7.11
FL-	B-31	Fossil	98.21	100.82	934.894								1990.7.11
FL-	B-32	Fossil	98.84	100.66	934.84								1990.7.11
FL-	B-33	Fossil	98.89	100.43	934.844								1990.7.11
FL-	B-34	Fossil	98.86	100.01	934.861								1990.7.11
FL-	B-35	Fossil	99.05	99.73	934.834								1990.7.11
FL-	B-36	Fossil	99.44	98.88	934.835	75							1990.7.11
FL-	B-37	Fossil	96.8	101.25	934.896								1990.7.11
FL-	B-38	Fossil	97.84	101.52	934.859								1990.7.11
FL-	B-39	Fossil	99.59	99.1	934.806								1990.7.11
FL-	B-40	Fossil	98.45	100.35	934.834								1990.7.11
FL-	B-41	Fossil	98.57	99.34	934.849								1990.7.11
FL-	B-42	Fossil	98.31	100.16	934.87								1990.7.11
FL-	B-43	Fossil	98.35	100.05	934.883								1990.7.11
FL-	B-44	Fossil	98.39	100.07	934.879								1990.7.11
FL-	B-45	Fossil	99.95	98.75	934.843	70							1990.7.11
FL-	B-46	Fossil	99.96	98.64	934.846	185							1990.7.11
FL-	B-47	Fossil	99.03	98.53	934.871	153							1990.7.11
FL-	B-48	Fossil	97.61	100.62	934.856								1990.7.11
FL-	B-49	Fossil	97.62	100.51	934.89								1990.7.11
FL-	B-50	Fossil	97.79	100.81	934.864								1990.7.11
FL-	B-51	Fossil	98.51	101.62	934.889								1990.7.11
FL-	B-52	Fossil	100.04	101	934.764								1990.7.11
FL-	B-53	Fossil	98.91	101.85	934.86								1990.7.11
FL-	B-54	Fossil	100.62	99.95	934.868								1990.7.11
FL-	B-55	Fossil	99.37	99.46	934.864								1990.7.11
FL-	B-56	Fossil	99.47	99.55	934.818								1990.7.11

## Sheet: T2
Number		Type	Coordinate (m)			Occurrence (°)			Measurement (mm)			Weigth(gr.)	Date
			North	East	Altitude	Orientation	Degree	Dip	Length	Width	Thicknes
96FL-	T2-1	Fossil	100.61	100.7	934.93	0	0	0					1996.6.20
96FL-	T2-2	Fossil	101.82	102.86	934.978	197	31	17					1996.6.20
96FL-	T2-3	Fossil	101.11	101.9	934.59	310	0	294					1996.6.25
96FL-	T2-4	Fossil	101.77	100.68	934.575	36	0	0					1996.6.25
96FL-	T2-5	Lithic	101.86	100.69	934.57	354	0	0	21	31	10	7	1996.6.25
96FL-	T2-6	Fossil	100.8	100.8	934.607	63	6	115					1996.6.25
96FL-	T2-7	Fossil	100.9	100.41	934.62	337	39	167					1996.6.25
96FL-	T2-8	Fossil	99.07	100.92	934.64	62	22	244					1996.6.25
96FL-	T2-9	Fossil	99.03	100.97	934.61	10	0	0					1996.6.25
96FL-	T2-10	Lithic	99.43	100.89	934.64	327	0	0	42	34	23	34	1996.6.25
96FL-	T2-11	Fossil	99.4	100.9	934.65	285	0	0					1996.6.25
96FL-	T2-12	Fossil	99.41	100.93	934.64	325	11	332					1996.6.25
96FL-	T2-13	Fossil	99.06	104.74	934.615	306	0	0					1996.6.25
96FL-	T2-14	Fossil	102	100.62	934.562	0	0	0					1996.6.27
96FL-	T2-15	Fossil	101.07	102.7	934.545	5	14	185					1996.6.27
96FL-	T2-16	Fossil	101.34	102.14	934.535	34	0	0					1996.6.27
96FL-	T2-17												1996.6.27
96FL-	T2-18	Fossil	101.55	102.29	934.54	7	0	0					1996.6.27
96FL-	T2-19	Fossil	102	100.69	934.545	325	26	330					1996.6.27
96FL-	T2-20	Lithic	101.77	103.32	934.555	70	27	123	21	13	8	3	1996.6.27
96FL-	T2-21	Fossil	101.58	101.84	934.572	26	17	0					1996.6.27
96FL-	T2-22	Fossil	101.47	100.73	934.545	295	27	287					1996.6.27
96FL-	T2-23	Fossil	101.54	100.84	934.54	325	12	245					1996.6.27
96FL-	T2-24	Fossil	101.75	100.68	934.55	342	10	108					1996.6.27
96FL-	T2-25	Fossil	101.75	100.06	934.545	296	10	125					1996.6.27
96FL-	T2-26	Lithic	101.7	101.32	934.541	223	7	235	19	15	3	1	1996.6.27
96FL-	T2-27	Fossil	100.08	102.32	934.56	216	34	64					1996.6.27
96FL-	T2-28	Fossil	100.16	102.77	934.565	343	17	174					1996.6.27
96FL-	T2-29	Fossil	101.9	104.38	934.562	234	25	240					1996.6.27
96FL-	T2-30	Fossil	100.18	102.12	934.59	295	19	117					1996.6.27
96FL-	T2-31	Fossil	100.2	102.18	934.58	314	59	208					1996.6.27
96FL-	T2-32	Fossil	100.19	102.21	934.567	221	0	0					1996.6.27
96FL-	T2-33	Fossil	101.68	101.2	934.557	230	17	231					1996.6.27
96FL-	T2-34	Fossil	101.67	101.06	934.555	195	0	0					1996.6.27
96FL-	T2-35	Fossil	101.7	101.05	934.564	205	21	20					1996.6.27
96FL-	T2-36	Fossil	101.85	101.15	934.56	255	0	0					1996.6.27
96FL-	T2-37	Fossil	101.81	101.3	934.572	155	0	0					1996.6.27
96FL-	T2-38	Fossil	101.71	101.78	934.567	205	12	33					1996.6.27
96FL-	T2-39	Fossil	100.04	100.97	934.57	185	51	270					1996.6.27
96FL-	T2-40	Fossil	100.4	102.26	934.587	280	17	100					1996.6.27
96FL-	T2-41	Fossil	100.42	102.51	934.582	293	17	282					1996.6.27
96FL-	T2-42	Fossil	100.5	102.43	934.56	181	0	0					1996.6.27
96FL-	T2-43	Fossil	100.52	102.53	934.595	225	33	234					1996.6.27
96FL-	T2-44	Fossil	100.72	102.65	934.577	243	26	245					1996.6.27
96FL-	T2-45	Fossil	100.53	103.3	934.572	260	14	264					1996.6.27
96FL-	T2-46	Fossil	100.59	101.02	934.6	23	0	0					1996.6.27
96FL-	T2-47	Fossil	99.2	100.15	934.595	17	2	195					1996.6.27
96FL-	T2-48	Fossil	99.79	100.03	934.582	344	0	0					1996.6.27
96FL-	T2-49	Fossil	99.21	101.09	934.575	73	20	246					1996.6.27
96FL-	T2-50	Fossil	99.2	102.86	934.56	57	16	230					1996.6.27
96FL-	T2-51	Fossil	99.45	102.57	934.582	80	0	0					1996.6.27
96FL-	T2-52	Fossil	99.34	102.72	934.54	78	20	263					1996.6.28
96FL-	T2-53	Fossil	99.94	103.7	934.54	315	22	50					1996.6.28
96FL-	T2-54												1996.6.28
96FL-	T2-55	Fossil	99.14	103.69	934.506	110	29	272					1996.6.28
96FL-	T2-56	Fossil	99.12	103.62	934.507	112	25	108					1996.6.28
96FL-	T2-57	Fossil	99.18	104.64	934.542	103	0	0					1996.6.28
96FL-	T2-58	Fossil	100.98	104.49	934.549	146	35	140					1996.6.28
96FL-	T2-59												1996.6.28
96FL-	T2-60	Fossil	100.93	104.57	934.515	75	29	270					1996.6.28
96FL-	T2-61	Fossil	100.67	104.1	934.542	196	5	202					1996.6.28
96FL-	T2-62	Fossil	100.41	104.64	934.517	210	12	209					1996.6.28
96FL-	T2-63	Fossil	101.61	104.94	934.49	198	3	25					1996.6.28
96FL-	T2-64	Fossil	100.36	102.67	934.56	上下	54	90					1996.6.28
96FL-	T2-65	Fossil	100.7	101.93	934.535	239	7	253					1996.6.28
96FL-	T2-66	Fossil	101.69	100.11	934.559	65	32	235					1996.6.28
96FL-	T2-67	Fossil	101.73	100.37	934.535	84	3	254					1996.6.28
96FL-	T2-68	Fossil	101.11	101.7	934.513	170	33	10					1996.6.28
96FL-	T2-69	Fossil	101.33	102	934.495	127	0	348					1996.6.28
96FL-	T2-70	Fossil	99.1	102.1	934.533	318	9	118					1996.6.28
96FL-	T2-71	Fossil	102	103.76	934.525	271	17	245					1996.6.28
96FL-	T2-72	Fossil	101.9	100.92	934.47	135	0	130					1996.6.28
96FL-	T2-73												1996.6.28
96FL-	T2-74	Fossil	101.08	100.67	934.505	154	16						1996.6.28
96FL-	T2-75	Fossil	101.69	100.34	934.512	151	15						1996.6.28
96FL-	T2-76	Fossil	101.57	100.31	934.5	168	6						1996.6.28
96FL-	T2-77	Fossil	101.1	101.4	934.465	255	9						1996.6.28
96FL-	T2-78	Fossil	101.07	102.88	934.481	310	4						1996.6.28
96FL-	T2-79	Fossil	101.5	102.34	934.459	24	3						1996.6.28
96FL-	T2-80	Fossil	101.69	103.93	934.518	257	1						1996.6.28
96FL-	T2-81												1996.6.28
96FL-	T2-82	Fossil	101.25	103.04	934.473	80	0						1996.6.28
96FL-	T2-83	Fossil	101.3	104.94	934.45	200	0						1996.6.28
96FL-	T2-84	Fossil	101.08	104.42	934.443	161	8						1996.6.28
96FL-	T2-85	Fossil	101.89	104.17	934.485	314	3	222					1996.6.28
96FL-	T2-86	Fossil	100.43	104.48	934.477	35	10	114					1996.6.29
96FL-	T2-87	Fossil	100.88	104.73	934.497	347	51	358					1996.6.29
96FL-	T2-88	Fossil	100.83	104.89	934.51	280	9	271					1996.6.29
96FL-	T2-89	Fossil	100.95	104.98	934.477	328	38	148					1996.6.29
96FL-	T2-90	Fossil	100.57	103.11	934.472	84	13	174					1996.6.29
96FL-	T2-91	Lithic	100.16	103.38	934.457	197	6	130	27	23	12	6	1996.6.29
96FL-	T2-92	Fossil	100.41	103.61	934.475	119	0	0					1996.6.29
96FL-	T2-93	Fossil	100.54	103.91	934.507	336	0	0					1996.6.29
96FL-	T2-94	Fossil	100.34	102.1	934.482	76	18	252					1996.6.29
96FL-	T2-95	Fossil	100.35	102.22	934.507	48	0	0					1996.6.29
96FL-	T2-96	Fossil	102	102.05	934.505	118	0	0					1996.6.29
96FL-	T2-97	Fossil	100.04	102.22	934.515	154	0	0					1996.6.29
96FL-	T2-98	Fossil	100.06	102.33	934.512	136	28	120					1996.6.29
96FL-	T2-99	Fossil	100.02	102.52	934.482	145	0	136					1996.6.29
96FL-	T2-100	Lithic	100.07	102.68	934.475	3	45	210	34	18	15	8	1996.6.29
96FL-	T2-101	Fossil	100.14	102.86	934.512	88	14	85					1996.6.29
96FL-	T2-102	Fossil	100.48	102.97	934.475	84	36	85					1996.6.29
96FL-	T2-103	Fossil	100.1	101.19	934.505	180	0	0					1996.6.29
96FL-	T2-104	Lithic	100.23	101.29	934.482	94	23	95	13	12	4	0.5	1996.6.29
96FL-	T2-105	Fossil	100.15	101.6	934.482	79	7	80					1996.6.29
96FL-	T2-106	Fossil	100.27	101.79	934.475	92	36	138					1996.6.29
96FL-	T2-107	Fossil	100.15	101.84	934.457	250	23	250					1996.6.29
96FL-	T2-108	Fossil	101.89	101.87	934.45	195	0	0					1996.6.29
96FL-	T2-109	Fossil	100.43	101.51	934.465	292	0	0					1996.6.29
96FL-	T2-110	Fossil	100.51	101.84	934.467	82	19	243					1996.6.29
96FL-	T2-111	Fossil	99.33	104.25	934.467	114	0	0					1996.6.29
96FL-	T2-112	Fossil	99.4	104.69	934.467	201	30	192					1996.6.29
96FL-	T2-113	Fossil	99.36	104.7	934.487	126	8	298					1996.6.29
96FL-	T2-114	Fossil	99.23	104.78	934.487	62	13	55					1996.6.29
96FL-	T2-115	Fossil	101	103.3	934.495	204	5	205					1996.6.29
96FL-	T2-116	Fossil	101	103.53	934.492	95	0	0					1996.6.29
96FL-	T2-117	Fossil	99.02	103.53	934.492	101	0	0					1996.6.29
96FL-	T2-118	Fossil	100.88	102.15	934.525	131	43	124					1996.6.29
96FL-	T2-119	Fossil	101	102.67	934.48	152	0	150					1996.6.29
96FL-	T2-120	Lithic	99.06	102.67	934.47	80	90	/	37	21	9	6	1996.6.29
96FL-	T2-121	Fossil	100.56	101.28	934.482	212	21	120					1996.6.29
96FL-	T2-122	Fossil	100.5	101.84	934.472	5	0	0					1996.6.29
96FL-	T2-123	Lithic	100.69	101.6	934.485	135	19	13	35	41	15	18	1996.6.29
96FL-	T2-124												1996.6.29
96FL-	T2-125	Fossil	99.21	102.63	934.472	247	46	81					1996.6.29
96FL-	T2-126												1996.6.29
96FL-	T2-127	Fossil	99.61	102.24	934.492	10	0	0					1996.6.29
96FL-	T2-128	Fossil	99.49	103.48	934.482	10	12	8					1996.6.29
96FL-	T2-129	Fossil	101.21	100.49	934.415	290	54	300					1996.7.1
96FL-	T2-130	Fossil	101.74	100.27	934.427	195	25	194					1996.7.1
96FL-	T2-131	Fossil	101.89	100.95	934.447	327	24	338					1996.7.1
96FL-	T2-132	Fossil	101.94	100.89	934.435	232	0	0					1996.7.1
96FL-	T2-133	Fossil	100.2	101	934.46	83	46	82					1996.7.1
96FL-	T2-134	Fossil	101.95	100.95	934.425	0	0	0					1996.7.1
96FL-	T2-135	Lithic	100.41	99.02	934.435	88	37	37	60	41	22	58	1996.7.1
96FL-	T2-136	Lithic	101.28	101.83	934.387	260	22	205	24	19	11	5	1996.7.1
96FL-	T2-137												1996.7.1
96FL-	T2-138	Fossil	101.7	101.47	934.435	332	35	332					1996.7.1
96FL-	T2-139	Fossil	100.21	101.74	934.452	319	43	130					1996.7.1
96FL-	T2-140												1996.7.1
96FL-	T2-141	Fossil	100.16	101.47	934.412	340	0	0					1996.7.1
96FL-	T2-142	Fossil	100.53	101.23	934.457	160	46	160					1996.7.1
96FL-	T2-143	Fossil	100.08	102.89	934.405	295	13	115					1996.7.1
96FL-	T2-144	Fossil	100.36	102.01	934.45	22	35	202					1996.7.1
96FL-	T2-145												1996.7.1
96FL-	T2-146	Fossil	100.34	102.11	934.465	156	49	62					1996.7.1
96FL-	T2-147	Fossil	101.04	103.28	934.395	37	32	215					1996.7.1
96FL-	T2-148												1996.7.1
96FL-	T2-149	Fossil	101.65	103.03	934.435	129	37	36					1996.7.1
96FL-	T2-150	Fossil	101.01	104.54	934.43	58	53	243					1996.7.1
96FL-	T2-151	Fossil	100.01	105.98	934.425	340	20	155					1996.7.1
96FL-	T2-152	Fossil	100.35	104.5	934.445	34	13	34					1996.7.1
96FL-	T2-153	Fossil	100.78	104.21	934.445	5	0	0					1996.7.1
96FL-	T2-154	Fossil	100.63	104.86	934.455	176	34	167					1996.7.1
96FL-	T2-155	Fossil	100.66	103.09	934.422	286	31	290					1996.7.1
96FL-	T2-156	Fossil	100.94	103.32	934.445	177	0	0					1996.7.1
96FL-	T2-157	Fossil	99.08	103.9	934.47	231	28	236					1996.7.1
96FL-	T2-158	Fossil	100.76	102.21	934.455	161	23	170					1996.7.1
96FL-	T2-159	Fossil	100.48	102.59	934.46	74	42	77					1996.7.1
96FL-	T2-160												1996.7.1
96FL-	T2-161	Fossil	100.55	101.6	934.425	352	22	352					1996.7.1
96FL-	T2-162	Fossil	100.55	101.64	934.46	39	0	0					1996.7.1
96FL-	T2-163	Fossil	100.66	101.75	934.44	44	25	44					1996.7.1
96FL-	T2-164	Fossil	100.49	100.06	934.42	251							1996.7.1
96FL-	T2-165	Fossil	99.1	101.81	934.43	299	0	0					1996.7.1
96FL-	T2-166	Fossil	99.04	100.24	934.42	333	33	154					1996.7.1
96FL-	T2-167	Fossil	99.28	102.14	934.44	289	0	0					1996.7.1
96FL-	T2-168	Fossil	99.05	102.24	934.44	279	19	85					1996.7.1
96FL-	T2-169	Lithic	99.3	102.31	934.45	46	34	122	29	26	24	18	1996.7.1
96FL-	T2-170	Fossil	100.05	100.76	934.42	15	43	199					1996.7.1
96FL-	T2-171	Lithic	99.48	102	934.425	205	31	205	16	42	17	30	1996.7.1
96FL-	T2-172												1996.7.1
96FL-	T2-173	Fossil	99.15	103.54	934.43	116	0	0					1996.7.1
96FL-	T2-174	Fossil	99.42	104.68	934.41	114	0	0					1996.7.1
96FL-	T2-175	Fossil	99.51	104.41	934.41	104	9	284					1996.7.1
96FL-	T2-176	Fossil	99.43	104.29	934.417	309	0	0					1996.7.1
96FL-	T2-177	Fossil	99.3	104.2	934.417	70	44	70					1996.7.1
96FL-	T2-178	Fossil	99.02	104.06	934.47	334	63	156					1996.7.1
96FL-	T2-179	Fossil	99.54	102.22	934.435	155	10	330					1996.7.1
96FL-	T2-180	Fossil	99.59	102.66	934.452	0	0	0					1996.7.1
96FL-	T2-181	Fossil	98.13	102.78	934.442	282	17	287					1996.7.1
96FL-	T2-182	Fossil	99.84	102.43	934.462	115	0	0					1996.7.1
96FL-	T2-183												1996.7.1
96FL-	T2-184	Fossil	99.51	103.21	934.42	0	3	180					1996.7.1
96FL-	T2-185	Fossil	101.09	102.82	934.327	139	0	0					1996.7.3
96FL-	T2-186												1996.7.3
96FL-	T2-187												1996.7.3
96FL-	T2-188	Fossil	101.73	102.02	934.405	335	16	335					1996.7.3
96FL-	T2-189												1996.7.3
96FL-	T2-190	Fossil	101.44	100.65	934.38	350	14	165					1996.7.3
96FL-	T2-191	Fossil	101.58	100.4	934.385	125	32	125					1996.7.3
96FL-	T2-192	Fossil	101.38	100.29	934.372	94	31	273					1996.7.3
96FL-	T2-193	Fossil	101.37	100.15	934.38	311	39	311					1996.7.3
96FL-	T2-194	Fossil	101.7	100.2	934.382	355	29	355					1996.7.3
96FL-	T2-195	Fossil	101.72	100.24	934.365	215	0	215					1996.7.3
96FL-	T2-196	Fossil	101.76	100.18	934.36	3	0	0					1996.7.3
96FL-	T2-197	Fossil	101.33	101.92	934.375	343	0	0					1996.7.3
96FL-	T2-198	Fossil	101.39	101.58	934.382	358	32	180					1996.7.3
96FL-	T2-199	Fossil	100.29	100.09	934.415	0	0	185					1996.7.3
96FL-	T2-200	Fossil	100.31	100.04	934.38	113	0	0					1996.7.3
96FL-	T2-201	Fossil	101.93	100.82	934.382	95	51	95					1996.7.3
96FL-	T2-202	Fossil	100.16	100.71	934.405	59	24	238					1996.7.3
96FL-	T2-203	Fossil	100.16	100.69	934.405	263	41	263					1996.7.3
96FL-	T2-204												1996.7.3
96FL-	T2-205	Fossil	100.21	100.69	934.39	14	0	0					1996.7.3
96FL-	T2-206	Fossil	101.04	103.87	934.35	0	0	0					1996.7.3
96FL-	T2-207	Fossil	101.1	103.94	934.363	330	17	152					1996.7.4
96FL-	T2-208	Fossil	101.25	103.78	934.353	243	0	0					1996.7.4
96FL-	T2-209	Fossil	102	103.9	934.403	204	37	151					1996.7.4
96FL-	T2-210	Fossil	101.82	103.39	934.373	90	0	0					1996.7.4
96FL-	T2-211												1996.7.4
96FL-	T2-212												1996.7.4
96FL-	T2-213	Fossil	101.49	103.11	934.39	347	8	157					1996.7.4
96FL-	T2-214	Fossil	101.28	103.2	934.348	171	0	0	31	19	15	8	1996.7.4
96FL-	T2-215												1996.7.4
96FL-	T2-216												1996.7.4
96FL-	T2-217	Fossil	101.63	104.84	934.39	135	11	310					1996.7.4
96FL-	T2-218	Fossil	101.28	104.84	934.383	155	47	155					1996.7.4
96FL-	T2-219	Fossil	101.17	104.72	934.363	57	32	241					1996.7.4
96FL-	T2-220	Fossil	101.26	104.63	934.383	209	23	209					1996.7.4
96FL-	T2-221	Fossil	101.22	104.53	934.375	348	35	169					1996.7.4
96FL-	T2-222	Fossil	101.14	104.43	934.375	43	35	224					1996.7.4
96FL-	T2-223												1996.7.4
96FL-	T2-224												1996.7.4
96FL-	T2-225	Fossil	101.75	103.09	934.353	354	0	0					1996.7.4
96FL-	T2-226	Fossil	100.05	102.71	934.368	33	17	33					1996.7.4
96FL-	T2-227	Lithic	100.11	102.53	934.363	309	23	217	41	31	17	17	1996.7.4
96FL-	T2-228	Fossil	100.16	102.82	934.35	272	0	0					1996.7.4
96FL-	T2-229	Fossil	100.28	102.83	934.353	142	14	322					1996.7.4
96FL-	T2-230	Fossil	100.3	102.11	934.358	43	23	223					1996.7.4
96FL-	T2-231	Lithic	100.33	103.94	934.383	171	37	260	33	34	17	17	1996.7.4
96FL-	T2-232	Lithic	100.26	103.67	934.355	155	0	0	23	16	10	3	1996.7.4
96FL-	T2-233												1996.7.4
96FL-	T2-234	Lithic	101.78	104	934.358	150	41	150	36	43	15	31	1996.7.4
96FL-	T2-235												1996.7.4
96FL-	T2-236	Fossil	100.62	104.1	934.353	284	0	0					1996.7.4
96FL-	T2-237	Fossil	100.59	104.9	934.388	276	32	276					1996.7.4
96FL-	T2-238	Fossil	101.85	104.46	934.335	125	38	308					1996.7.4
96FL-	T2-239	Lithic	100.44	101.31	934.363	209	32	30	81	41	41	289	1996.7.4
96FL-	T2-240	Fossil	100.91	101.28	934.38	133	5	314					1996.7.4
96FL-	T2-241												1996.7.4
96FL-	T2-242	Fossil	99.14	100.59	934.393	292	40	292					1996.7.4
96FL-	T2-243												1996.7.4
96FL-	T2-244												1996.7.4
96FL-	T2-245	Lithic	99.48	100.72	934.393	230	12	230	10	9	6	0.5	1996.7.4
96FL-	T2-246	Fossil	99.69	100.67	934.388	45	0	0					1996.7.4
96FL-	T2-247												1996.7.4
96FL-	T2-248												1996.7.4
96FL-	T2-249	Fossil	99.9	101.52	934.398	334	12	157					1996.7.4
96FL-	T2-250	Fossil	99.82	102.88	934.42	345	64	150					1996.7.4
96FL-	T2-251	Fossil	99.69	102.92	934.438	249	0	0					1996.7.4
96FL-	T2-252	Fossil	99.34	102.75	934.388	170	0	0					1996.7.4
96FL-	T2-253												1996.7.4
96FL-	T2-254	Fossil	98.15	102.55	934.413	270	11	270					1996.7.4
96FL-	T2-255												1996.7.4
96FL-	T2-256	Fossil	99.66	102.14	934.418	204	11	30					1996.7.4
96FL-	T2-257	Fossil	99.74	102.09	934.415	317	0	0					1996.7.4
96FL-	T2-258	Fossil	99.49	102.92	934.415	78	38	274					1996.7.4
96FL-	T2-259	Fossil	100.44	102.76	934.373	20	0	0					1996.7.4
96FL-	T2-260												1996.7.4
96FL-	T2-261	Fossil	100.88	102.19	934.395	88	0	0					1996.7.4
96FL-	T2-262	Fossil	100.79	103.5	934.375	244	0	0					1996.7.4
96FL-	T2-263	Fossil	100.78	103.43	934.385	65	28	240					1996.7.4
96FL-	T2-264	Fossil	100.87	103.42	934.398	351	29	173					1996.7.4
96FL-	T2-265	Fossil	99.53	103.35	934.383	330	0	0					1996.7.4
96FL-	T2-266	Fossil	100.66	104.65	934.373	108	7	287					1996.7.4
96FL-	T2-267	Fossil	99.18	104.31	934.388	114	0	0					1996.7.4
96FL-	T2-268	Fossil	99.71	104	934.388	104	19	290					1996.7.4
96FL-	T2-269	Fossil	99.21	103.24	934.383	186	16	6					1996.7.4
96FL-	T2-270	Lithic	100.94	103.24	934.383	142	0	0	21	19	10	4	1996.7.4
96FL-	T2-271	Fossil	100	104.32	934.383	43	32	222					1996.7.4
96FL-	T2-272	Fossil	100.72	102.79	934.368	11	0	0					1996.7.4
96FL-	T2-273	Fossil	100.5	102.79	934.363	355	0	0					1996.7.4
96FL-	T2-274	Fossil	100.38	102.78	934.368	45	90	/					1996.7.4
96FL-	T2-275	Fossil	98.61	102.74	934.38	217	0	0					1996.7.4
96FL-	T2-276	Fossil	100.23	102.79	934.363	181	0	0					1996.7.4
96FL-	T2-277	Fossil	100.95	102.89	934.373	217	0	0					1996.7.4
96FL-	T2-278												1996.7.6
96FL-	T2-279	Lithic	101.09	104.52	934.3	108	5	303	37	28	12	14	1996.7.6
96FL-	T2-280	Fossil	101.58	104.3	934.307	215	14	204					1996.7.6
96FL-	T2-281	Fossil	101.46	104.45	934.3	76	28	0					1996.7.6
96FL-	T2-282	Fossil	101.29	104.66	934.312	159	27	161					1996.7.6
96FL-	T2-283												1996.7.6
96FL-	T2-284	Fossil	101.46	102.36	934.3	195	3	198					1996.7.6
96FL-	T2-285	Fossil	101.11	101.62	934.315	58	10	244					1996.7.6
96FL-	T2-286	Lithic	100.13	100.91	934.327	79	12	275	29	17	9	4	1996.7.6
96FL-	T2-287	Fossil	100.62	100.77	934.332	33	22	212					1996.7.6
96FL-	T2-288												1996.7.6
96FL-	T2-289	Lithic	100.34	101.11	934.352	106	11	0	78	57	56	282	1996.7.6
96FL-	T2-290	Fossil	100.62	101.28	934.365	43	17	216					1996.7.6
96FL-	T2-291	Fossil	100.69	101.05	934.355	345	2	0					1996.7.6
96FL-	T2-292												1996.7.6
96FL-	T2-293	Fossil	100.38	102.94	934.357	246	9	45					1996.7.6
96FL-	T2-294	Lithic	100.51	102.64	934.35	297	0	303	12	8	4	0.5	1996.7.6
96FL-	T2-295	Fossil	100.62	102.68	934.325	76	3	244					1996.7.6
96FL-	T2-296	Fossil	100.55	102.48	934.332	248	4	0					1996.7.6
96FL-	T2-297	Fossil	100.55	102.11	934.347	276	5	0					1996.7.6
96FL-	T2-298	Fossil	100.27	102.12	934.325	194	7	202					1996.7.6
96FL-	T2-299	Fossil	100.66	103.75	934.352	353	33	171					1996.7.6
96FL-	T2-300	Fossil	101.83	103.47	934.34	349	2	5					1996.7.6
96FL-	T2-301												1996.7.6
96FL-	T2-302	Fossil	101.88	103.86	934.36	256	14	255					1996.7.6
96FL-	T2-303	Lithic	100.1	103.87	934.335	303	43	0	55	41	25	39	1996.7.6
96FL-	T2-304	Fossil	100.24	103.87	934.34	69	21	244					1996.7.6
96FL-	T2-305	Fossil	100.37	103.91	934.354	94	25	287					1996.7.6
96FL-	T2-306	Fossil	100.44	103.93	934.357	53	33	0					1996.7.6
96FL-	T2-307	Fossil	100.71	103.93	934.365	3	21	183					1996.7.6
96FL-	T2-308												1996.7.6
96FL-	T2-309	Lithic	100.1	103.49	934.326	200	0	0	25	12	6	1	1996.7.6
96FL-	T2-310	Lithic	100.66	103.55	934.36	3	18	202	41	34	21	19	1996.7.6
96FL-	T2-311												1996.7.6
96FL-	T2-312	Fossil	100.28	104.87	934.335	64	5	261					1996.7.6
96FL-	T2-313	Lithic	100.22	104.28	934.307	41	17	0	29	18	10	5	1996.7.6
96FL-	T2-314	Fossil	100.33	104.22	934.346	326	23	340					1996.7.6
96FL-	T2-315	Fossil	100.73	104.79	934.335	125	44	121					1996.7.6
96FL-	T2-316												1996.7.6
96FL-	T2-317												1996.7.6
96FL-	T2-318												1996.7.6
96FL-	T2-319	Fossil	99.19	100.03	934.354	337	28	330					1996.7.6
96FL-	T2-320	Fossil	99.39	100.03	934.362	350	12	164					1996.7.6
96FL-	T2-321	Fossil	99.48	100.66	934.32	32	0	321					1996.7.6
96FL-	T2-322	Fossil	99.45	100.23	934.335	352	16	353					1996.7.6
96FL-	T2-323	Fossil	99.39	101.8	934.327	167	0	0					1996.7.6
96FL-	T2-324												1996.7.6
96FL-	T2-325	Lithic	99.57	102.56	934.36	47	19	83	32	31	15	15	1996.7.6
96FL-	T2-326	Fossil	99.69	102.38	934.325	144	15	142					1996.7.6
96FL-	T2-327	Fossil	99.56	102.27	934.33	210	9	0					1996.7.6
96FL-	T2-328	Fossil	99.06	102.19	934.345	207	11	208					1996.7.6
96FL-	T2-329												1996.7.6
96FL-	T2-330	Fossil	100.72	102.38	934.337	167	21	352					1996.7.6
96FL-	T2-331	Lithic	99.6	103.4	934.355	126	8	141	41	31	15	17	1996.7.6
96FL-	T2-332	Fossil	99.18	103.3	934.345	246	22	264					1996.7.6
96FL-	T2-333	Fossil	99.79	103.03	934.375	192	25	192					1996.7.6
96FL-	T2-334	Fossil	99.84	103	934.37	176	5	10					1996.7.6
96FL-	T2-335												1996.7.6
96FL-	T2-336	Fossil	99.16	104.68	934.332	20	31	199					1996.7.6
96FL-	T2-337	Fossil	98.21	103.28	934.35	192	5	9					1996.7.6
96FL-	T2-338												1996.7.6
96FL-	T2-339												1996.7.6
96FL-	T2-340	Fossil	98.56	102.24	934.377	0	20	175					1996.7.6
96FL-	T2-341	Fossil	101	100.78	934.305	38	0	0					1996.7.14
96FL-	T2-342												1996.7.14
96FL-	T2-343												1996.7.14
96FL-	T2-344	Fossil	101.19	100.7	934.31	190	5	10					1996.7.14
96FL-	T2-345	Fossil	101.59	100.85	934.379	199	25	112					1996.7.14
96FL-	T2-346	Fossil	101.55	100.61	934.335	328	12	331					1996.7.14
96FL-	T2-347	Fossil	101.47	100.1	934.335	255	28	244					1996.7.14
96FL-	T2-348	Fossil	101.76	100.93	934.34	78	15	115					1996.7.14
96FL-	T2-349	Fossil	101.82	100.66	934.36	71	10	78					1996.7.14
96FL-	T2-350	Fossil	101.71	100.59	934.36	354	8	90					1996.7.14
96FL-	T2-351	Fossil	100.03	100.31	934.316	353	4	357					1996.7.14
96FL-	T2-352	Fossil	100.25	100.15	934.3	346	0	0					1996.7.14
96FL-	T2-353	Fossil	99.37	100.29	934.305	192	0	0					1996.7.14
96FL-	T2-354	Fossil	98.14	100.59	934.347	171	12	192					1996.7.14
96FL-	T2-355	Fossil	101.1	101.8	934.301	5	17	180					1996.7.14
96FL-	T2-356												1996.7.14
96FL-	T2-357	Fossil	101.07	101.31	934.275	85	16	257					1996.7.14
96FL-	T2-358												1996.7.14
96FL-	T2-359	Fossil	101.3	101.73	934.247	30	7	206					1996.7.14
96FL-	T2-360	Fossil	101.41	101.76	934.265	132							1996.7.14
96FL-	T2-361												1996.7.14
96FL-	T2-362	Fossil	99.29	101.32	934.307	30	13	173					1996.7.14
96FL-	T2-363												1996.7.14
96FL-	T2-364												1996.7.14
96FL-	T2-365	Fossil	99.72	101.36	934.345	142	5	328					1996.7.14
96FL-	T2-366												1996.7.14
96FL-	T2-367												1996.7.14
96FL-	T2-368	Fossil	98.06	101.93	934.32	65	7	60					1996.7.14
96FL-	T2-369	Fossil	101.28	102.31	934.257	48	0						1996.7.14
96FL-	T2-370												1996.7.14
96FL-	T2-371	Fossil	101.07	103.71	934.276	201	42	212					1996.7.14
96FL-	T2-372												1996.7.14
96FL-	T2-373	Fossil	101.14	103.41	934.275	213	0						1996.7.14
96FL-	T2-374												1996.7.14
96FL-	T2-375	Fossil	101.82	103.74	934.327	69	13	69					1996.7.14
96FL-	T2-376	Fossil	101.87	103.41	934.295	101	25	284					1996.7.14
96FL-	T2-377	Fossil	101.92	103.78	934.27	301	7	110					1996.7.14
96FL-	T2-378	Fossil	100.23	103.59	934.275	94	0						1996.7.14
96FL-	T2-379	Fossil	100.36	103.86	934.277	87	20	355					1996.7.14
96FL-	T2-380	Fossil	100.71	103.16	934.28	277	15	98					1996.7.14
96FL-	T2-381	Lithic	100.83	103.35	934.301	103	23	279	24	19	8	3	1996.7.14
96FL-	T2-382	Fossil	100.82	103.12	934.29	349	28	352					1996.7.14
96FL-	T2-383	Lithic	99.09	103.63	934.335	249	24	298	23	21	5	3	1996.7.14
96FL-	T2-384	Fossil	99.22	103.61	934.31	233	12	234					1996.7.14
96FL-	T2-385	Fossil	98.21	103.52	934.335	229	11	238					1996.7.14
96FL-	T2-386	Fossil	98.33	103.78	934.335	257	14	258					1996.7.14
96FL-	T2-387	Fossil	101.02	104.7	934.275	125	55	61					1996.7.14
96FL-	T2-388	Fossil	101.11	104.73	934.279	208	29	215					1996.7.14
96FL-	T2-389	Fossil	101.25	104.94	934.26	115	0						1996.7.14
96FL-	T2-390												1996.7.14
96FL-	T2-391	Lithic	101.4	104.59	934.28	148	12	320	31	28	12	10	1996.7.14
96FL-	T2-392												1996.7.14
96FL-	T2-393	Lithic	101.57	104.84	934.28	78	22	82	21	15	14	6	1996.7.14
96FL-	T2-394	Fossil	101.65	104.75	934.275	357	7	353					1996.7.14
96FL-	T2-395	Fossil	101.5	104.33	934.27	279	42	184					1996.7.14
96FL-	T2-396												1996.7.14
96FL-	T2-397												1996.7.14
96FL-	T2-398												1996.7.14
96FL-	T2-399	Fossil	100.78	104.97	934.335	328	20	328					1996.7.14
96FL-	T2-400												1996.7.14
96FL-	T2-401	Lithic	98.25	102.13	934.315	180	2	156	52	34	18	32	1996.7.14
96FL-	T2-402	Fossil	98.14	102.13	934.34	151	26	250					1996.7.14
96FL-	T2-403	Fossil	99.72	102.08	934.33	232	35	53					1996.7.14
96FL-	T2-404	Lithic	98.17	104.8	934.32	114	36	57	78	69	31	192	1996.7.14
96FL-	T2-405	Fossil	98.25	102.74	934.357	90	19	271					1996.7.14
96FL-	T2-406												1996.7.14
96FL-	T2-407												1996.7.14
96FL-	T2-408	Fossil	99.39	104.4	934.355	3	6	253					1996.7.14
96FL-	T2-409	Lithic	99.68	104.04	934.31	305	49	211	44	41	20	41	1996.7.14
96FL-	T2-410	Fossil	98	104.48	934.315	254	0						1996.7.14
96FL-	T2-411	Fossil	100.84	102.63	934.295	275	0						1996.7.14
96FL-	T2-412	Fossil	101	100.65	934.213	98	38	275					1996.7.14
96FL-	T2-413	Fossil	101.02	100.58	934.208	27	7	207					1996.7.14
96FL-	T2-414	Fossil	101.08	100.73	934.218	110	0	/					1996.7.14
96FL-	T2-415	Fossil	101.03	100.14	934.218	172	0	/					1996.7.14
96FL-	T2-416	Fossil	101.44	100.86	934.218	92	0	/					1996.7.14
96FL-	T2-417	Fossil	101.65	100.96	934.253	89	0	/					1996.7.14
96FL-	T2-418	Fossil	101.64	100.12	934.223	307	13	127					1996.7.14
96FL-	T2-419	Fossil	101.74	100.16	934.209	11	15	188					1996.7.14
96FL-	T2-420	Fossil	100.16	100.45	934.22	322	0	/					1996.7.14
96FL-	T2-421	Fossil	100.14	100.07	934.23	233	0	/					1996.7.14
96FL-	T2-422	Fossil	100.49	100.14	934.259	57	21	233					1996.7.14
96FL-	T2-423	Fossil	101.76	100.82	934.213	352	11	170					1996.7.14
96FL-	T2-424	Lithic	101.03	101.82	934.205	146	0	/	26	23	8	4	1996.7.14
96FL-	T2-425												1996.7.14
96FL-	T2-426	Fossil	101.61	101.36	934.193	347	0	/					1996.7.14
96FL-	T2-427	Fossil	100.28	101.32	934.21	275	10	95					1996.7.14
96FL-	T2-428	Fossil	100.36	101.41	934.22	144	7	321					1996.7.14
96FL-	T2-429	Fossil	100.75	101.54	934.238	147	25	325					1996.7.14
96FL-	T2-430	Fossil	100.63	101.1	934.278	320	0	/					1996.7.14
96FL-	T2-431	Fossil	101.03	102.23	934.199	4	10	185					1996.7.14
96FL-	T2-432	Fossil	101.15	102.24	934.193	338	23	157					1996.7.14
96FL-	T2-433	Fossil	101.18	102.06	934.203	40	39	225					1996.7.14
96FL-	T2-434	Fossil	101.25	102.2	934.192	265	37	85					1996.7.14
96FL-	T2-435	Fossil	101.25	102.36	934.193	60	4	243					1996.7.14
96FL-	T2-436												1996.7.14
96FL-	T2-437	Lithic	101.69	102.76	934.198	203	0	/	29	33	16	16	1996.7.14
96FL-	T2-438	Fossil	101.72	102.79	934.242	296	21	113					1996.7.14
96FL-	T2-439	Lithic	101.79	102.8	934.215	125	0	/	7	7	4	0.5	1996.7.14
96FL-	T2-440												1996.7.14
96FL-	T2-441	Fossil	101.8	102.06	934.223	250	23	346					1996.7.14
96FL-	T2-442	Fossil	101.92	102.05	934.203	269	0	/					1996.7.14
96FL-	T2-443	Fossil	101.99	102.66	934.2	195	17	17					1996.7.14
96FL-	T2-444	Fossil	100.22	102.71	934.202	142	0	/					1996.7.14
96FL-	T2-445	Fossil	100.17	102.11	934.233	123	33	205					1996.7.14
96FL-	T2-446												1996.7.14
96FL-	T2-447	Lithic	100.39	102.66	934.213	114	0	/	24	15	5	1	1996.7.14
96FL-	T2-448	Fossil	100.49	102.72	934.248	310	21	125					1996.7.14
96FL-	T2-449												1996.7.14
96FL-	T2-450	Fossil	101.16	103.36	934.198	357	16	177					1996.7.14
96FL-	T2-451	Fossil	101.42	103.68	934.203	310	14	137					1996.7.14
96FL-	T2-452	Fossil	101.4	103.59	934.198	18	25	101					1996.7.14
96FL-	T2-453												1996.7.14
96FL-	T2-454	Fossil	101.59	103.62	934.198	10	0	/					1996.7.14
96FL-	T2-455												1996.7.14
96FL-	T2-456												1996.7.14
96FL-	T2-457	Fossil	100.3	101.78	934.228	150	0	/					1996.7.14
96FL-	T2-458	Fossil	100.16	103.92	934.193	145	0	/					1996.7.14
96FL-	T2-459	Fossil	100.5	103.73	934.213	39	0	/					1996.7.14
96FL-	T2-460	Fossil	100.71	103.9	934.253	188	0	/					1996.7.14
96FL-	T2-461	Fossil	100.91	103.21	934.224	273	0	/					1996.7.14
96FL-	T2-462	Lithic	99.09	103.15	934.24	132	26	313	29	15	9	4	1996.7.14
96FL-	T2-463	Fossil	99.17	103.49	934.227	356	0	/					1996.7.14
96FL-	T2-464	Fossil	99.28	103.73	934.267	126	0	/					1996.7.14
96FL-	T2-465												1996.7.14
96FL-	T2-466												1996.7.14
96FL-	T2-467												1996.7.14
96FL-	T2-468												1996.7.14
96FL-	T2-469	Fossil	100.06	104.89	934.21	81	32	265					1996.7.14
96FL-	T2-470	Fossil	100.23	104.84	934.214	115	28	25					1996.7.14
96FL-	T2-471	Fossil	100.57	104.49	934.227	13	40	277					1996.7.14
96FL-	T2-472	Fossil	99.16	102.41	934.228	250	0	/					1996.7.14
96FL-	T2-473	Lithic	99.22	102.39	934.209	134	20	305	16	11	10	2	1996.7.14
96FL-	T2-474	Fossil	99.26	102.34	934.25	117	13	218					1996.7.14
96FL-	T2-475	Fossil	99.25	102.87	934.233	288	12	113					1996.7.14
96FL-	T2-476	Fossil	99.38	102.81	934.228	98	0	/					1996.7.14
96FL-	T2-477	Fossil	99.12	102.52	934.205	98	43	277					1996.7.14
96FL-	T2-478	Lithic	99.44	102.42	934.215	38	15	312	26	22	9	4	1996.7.14
96FL-	T2-479	Fossil	99.45	102.34	934.213	357	0	/					1996.7.14
96FL-	T2-480	Fossil	99.67	102.45	934.217	322	0	/					1996.7.14
96FL-	T2-481	Fossil	99.11	101.1	934.278	238	6	58					1996.7.14
96FL-	T2-482	Fossil	99.25	101.65	934.278	117	28	295					1996.7.14
96FL-	T2-483	Fossil	99.33	101.63	934.264	123	23	298					1996.7.14
96FL-	T2-484	Fossil	99.5	103.38	934.223	247	24	238					1996.7.14
96FL-	T2-485	Fossil	99.6	103.03	934.234	307	36	30					1996.7.14
96FL-	T2-486	Fossil	99.53	104.2	934.223	92	0	/					1996.7.14
96FL-	T2-487	Fossil	99.13	104.62	934.225	316	0	/					1996.7.14
96FL-	T2-488	Fossil	99.32	104.52	934.222	306	0	/					1996.7.14
96FL-	T2-489	Fossil	99.54	104.48	934.258	184	11	9					1996.7.14
96FL-	T2-490	Fossil	99.66	104.89	934.27	355	0	/					1996.7.14
96FL-	T2-491	Fossil	99.74	104.79	934.265	286	0	/					1996.7.14
96FL-	T2-492	Fossil	98.47	103.12	934.245	190	2	13					1996.7.14
96FL-	T2-493	Fossil	98.14	102.2	934.27	259	0	/					1996.7.14
96FL-	T2-494												1996.7.14
96FL-	T2-495	Lithic	98.48	102.87	934.293	293	56	198	91	86	41	343	1996.7.14
96FL-	T2-496	Fossil	99.42	103	934.287	280	43	98					1996.7.14
96FL-	T2-497												1996.7.14
96FL-	T2-498	Fossil	98.46	104.48	934.253	323	0	/					1996.7.14
96FL-	T2-499	Fossil	101	100.67	934.148	57	6	283					1996.7.21
96FL-	T2-500	Fossil	100.26	100.05	934.183	173	0	/					1996.7.21
96FL-	T2-501	Fossil	100.66	100.39	934.198	317	16	317					1996.7.21
96FL-	T2-502	Fossil	101.42	101.55	934.153	302	0	/					1996.7.21
96FL-	T2-503	Fossil	100.46	101.71	934.175	354	0	/					1996.7.21
96FL-	T2-504	Fossil	99.34	101.42	934.173	3	3	183					1996.7.21
96FL-	T2-505	Fossil	101.23	102.79	934.138	315	8	315					1996.7.21
96FL-	T2-506	Fossil	101.17	102.07	934.143	344	34	163					1996.7.21
96FL-	T2-507												1996.7.21
96FL-	T2-508	Fossil	101.33	102.27	934.143	23	15	23					1996.7.21
96FL-	T2-509	Fossil	101.62	102.65	934.158	345	5	171					1996.7.21
96FL-	T2-510												1996.7.21
96FL-	T2-511												1996.7.21
96FL-	T2-512	Lithic	101.25	103.62	934.163	105	21	284	58	61	26	67	1996.7.21
96FL-	T2-513	Fossil	101.24	103.51	934.168	210	10	210	21	20	6	3	1996.7.21
96FL-	T2-514	Fossil	101.44	103.49	934.19	1	38	180					1996.7.21
96FL-	T2-515	Fossil	101.86	103.9	934.183	268	25	194					1996.7.21
96FL-	T2-516	Fossil	101.96	103.72	934.165	176	8	176					1996.7.21
96FL-	T2-517	Fossil	100	103.65	934.16	167	0	/					1996.7.21
96FL-	T2-518	Fossil	101.95	103.59	934.168	180	0	/					1996.7.21
96FL-	T2-519	Fossil	100.59	103.59	934.178	200	3	200					1996.7.21
96FL-	T2-520	Fossil	100.6	103.46	934.163	227	0	/					1996.7.21
96FL-	T2-521	Fossil	99.66	103.77	934.203	109	11	109					1996.7.21
96FL-	T2-522	Fossil	99.52	103.32	934.188	96	5	280					1996.7.21
96FL-	T2-523	Fossil	99.62	103.18	934.175	257	2	257					1996.7.21
96FL-	T2-524												1996.7.21
96FL-	T2-525	Fossil	98.05	104.63	934.188	78	10	258					1996.7.21
96FL-	T2-526	Fossil	99.68	104.91	934.18	358	0	/					1996.7.21
96FL-	T2-527	Fossil	99.59	104.83	934.183	142	0	/					1996.7.21
96FL-	T2-528	Fossil	99.51	104.71	934.18	90	0	/					1996.7.21
96FL-	T2-529	Fossil	99.68	104.14	934.213	236	12	236					1996.7.21
96FL-	T2-530	Fossil	99.2	104.51	934.178	40	0	/					1996.7.21
96FL-	T2-531	Fossil	101.22	104.6	934.16	346	3	346					1996.7.21
96FL-	T2-532	Fossil	101.43	104.76	934.165	35	8	35					1996.7.21
96FL-	T2-533	Fossil	101.54	104.55	934.168	32	4	212					1996.7.21
96FL-	T2-534	Fossil	101.43	100.89	934.124	266	9	95					1996.7.23
96FL-	T2-535	Fossil	101.09	101.53	934.095	103	0	/					1996.7.23
96FL-	T2-536												1996.7.23
96FL-	T2-537												1996.7.23
96FL-	T2-538	Lithic	101.53	102.59	934.09	24	0	/	29	24	10	7	1996.7.23
96FL-	T2-539	Fossil	101.14	103.17	934.115	83	9	273					1996.7.23
96FL-	T2-540	Lithic	101.59	104.29	934.108	175	0	/	44	35	20	26	1996.7.23
96FL-	T2-541												1996.7.23
96FL-	T2-542	Fossil	100.21	104.58	934.105	134	2	314					1996.7.23
96FL-	T2-543	Fossil	101.57	103.41	934.102	67	8	247					1996.7.23
96FL-	T2-544												1996.7.23
96FL-	T2-545	Fossil	100.21	103.36	934.135	202	3	202					1996.7.23
96FL-	T2-546	Fossil	100.06	103.11	934.11	148	15	259					1996.7.23
96FL-	T2-547	Fossil	100.11	103.03	934.1	282	0	/					1996.7.23
96FL-	T2-548	Lithic	100.51	103.47	934.14	298	20	117	49	46	19	40	1996.7.23
96FL-	T2-549	Fossil	100.25	103.79	934.113	156	38	68					1996.7.23
96FL-	T2-550	Fossil	101.54	102.09	934.114	77	69	100					1996.7.23
96FL-	T2-551	Fossil	101.83	103.9	934.115	311	90	/					1996.7.23
96FL-	T2-552	Fossil	101.92	101.62	934.115	267	0	/					1996.7.23
96FL-	T2-553	Fossil	101.97	101.43	934.13	206	35	217					1996.7.23
96FL-	T2-554	Fossil	100.43	101.37	934.12	270	13	270					1996.7.23
96FL-	T2-555	Fossil	100.31	101.75	934.123	182	0	/					1996.7.23
96FL-	T2-556	Fossil	100.17	101.91	934.105	333	0	/					1996.7.23
96FL-	T2-557	Fossil	100.16	100.79	934.122	331	18	156					1996.7.23
96FL-	T2-558	Fossil	100.42	100.3	934.115	20	0	/					1996.7.23
96FL-	T2-559	Fossil	101.87	102.89	934.105	217	0	/					1996.7.23
96FL-	T2-560	Lithic	100.7	102.4	934.12	295	44	188	51	51	40	115	1996.7.23
96FL-	T2-561	Fossil	100.56	103.9	934.145	317	0	/					1996.7.23
96FL-	T2-562	Lithic	100.6	103.4	934.12	15	17	262	23	20	7	4	1996.7.23
96FL-	T2-563	Fossil	100.61	104.7	934.154	245	12	153					1996.7.23
96FL-	T2-564	Lithic	99.02	104.45	934.161	100	24	265	28	26	10	7	1996.7.23
96FL-	T2-565	Lithic	99.37	103.31	934.163	350	17	350	35	31	11	16	1996.7.23
96FL-	T2-566	Fossil	99.38	103.6	934.175	281	20	281					1996.7.23
96FL-	T2-567	Fossil	99	102.49	934.122	294	0	/					1996.7.23
96FL-	T2-568	Fossil	99.92	104.86	934.17	256	10	75					1996.7.23
96FL-	T2-569	Fossil	99.58	104.85	934.142	110	0	/					1996.7.23
96FL-	T2-570	Fossil	98.22	104.68	934.1	34	0	/					1996.7.23
96FL-	T2-571	Fossil	98.42	101.68	934.108	248	20	16					1996.7.23
96FL-	T2-572	Fossil	100.74	100.29	934.14	123	6	123					1996.7.24
96FL-	T2-573	Lithic	101.91	101.31	934.105	295	23	295	55	52	17	45	1996.7.24
96FL-	T2-574												1996.7.24
96FL-	T2-575	Fossil	100.06	101.54	934.12	354	0	/					1996.7.24
96FL-	T2-576	Fossil	100.26	101.45	934.11	23	42	23					1996.7.24
96FL-	T2-577	Fossil	101.14	102.33	934.055	210	0	/					1996.7.24
96FL-	T2-578	Fossil	101.39	102.44	934.06	220	33	220					1996.7.24
96FL-	T2-579	Fossil	101.66	102.75	934.065	300	10	300					1996.7.24
96FL-	T2-580	Fossil	101.68	102.53	934.065	221	38	221					1996.7.24
96FL-	T2-581	Fossil	101.85	102.65	934.07	106	0	/					1996.7.24
96FL-	T2-582	Fossil	100.09	102.81	934.075	101	0	/					1996.7.24
96FL-	T2-583	Fossil	100.08	102.47	934.07	110	0	/					1996.7.24
96FL-	T2-584	Fossil	100.6	102.19	934.075	100	22	100					1996.7.24
96FL-	T2-585	Fossil	101.08	103.58	934.045	59	12	59					1996.7.24
96FL-	T2-586	Lithic	100.29	103.74	934.057	112	0	/	36	31	14	17	1996.7.24
96FL-	T2-587	Fossil	100.61	103.6	934.075	34	28	44					1996.7.24
96FL-	T2-588	Lithic	101.13	104.59	934.075	292	0	/	82	79	64	567	1996.7.24
96FL-	T2-589	Fossil	101.72	104.7	934.085	26	12	78					1996.7.24
96FL-	T2-590	Fossil	100.26	104.81	934.085	141	0	/					1996.7.24
96FL-	T2-591	Fossil	100.33	104.57	934.08	104	13	284					1996.7.24
96FL-	T2-592	Lithic	100.37	104.66	934.085	78	0	/	65	61	49	255	1996.7.24
96FL-	T2-593	Fossil	99.95	104.72	934.095	311	0	/					1996.7.24
96FL-	T2-594	Fossil	98.54	104.84	934.105	46	33	316					1996.7.24
96FL-	T2-595	Fossil	99.7	101.85	934.095	88	250	267					1996.7.24
96FL-	T2-596	Fossil	101.96	101.79	934.07	291	0	/					1996.7.24
96FL-	T2-597	Fossil	98.31	101.86	934.055	314	13	131					1996.7.24
96FL-	T2-598												1996.7.24
96FL-	T2-599	Fossil	99.45	101.42	934.065	358	14	177					1996.7.24
96FL-	T2-600	Fossil	99.08	102	934.08	323	2	148					1996.7.24
96FL-	T2-601	Fossil	99.79	103.06	934.07	245	2	245					1996.7.24
96FL-	T2-602	Fossil	99.68	103.55	934.105	192	18	13					1996.7.24
96FL-	T2-603	Fossil	101.15	100.66	934	235	27	235					1996.7.26
96FL-	T2-604	Fossil	101.31	101	934.03	215	21	45					1996.7.26
96FL-	T2-605	Fossil	101.44	100.91	934.045	227	26	227					1996.7.26
96FL-	T2-606	Fossil	100.18	100.84	933.995	245	0	/					1996.7.26
96FL-	T2-607	Fossil	100.4	100.07	934.004	237	16	237					1996.7.26
96FL-	T2-608	Fossil	100.82	100.36	933.997	184	7	184					1996.7.26
96FL-	T2-609	Fossil	100.75	101	934	182	0	/					1996.7.26
96FL-	T2-610	Fossil	100.12	101.34	934.017	205	13	205					1996.7.26
96FL-	T2-611	Fossil	100.77	101.37	934.015	205	36	34					1996.7.26
96FL-	T2-612	Lithic	100.89	101.09	934.04	245	0	/	10	4	2	0.5	1996.7.26
96FL-	T2-613												1996.7.26
96FL-	T2-614	Fossil	101.44	102.84	933.995	260	12	260					1996.7.26
96FL-	T2-615	Fossil	101.45	102.81	934.015	303	41	303					1996.7.26
96FL-	T2-616	Lithic	101.61	102.54	934.032	210	0	/	14	14	3	0.6	1996.7.26
96FL-	T2-617	Fossil	100.3	102.19	934.007	275	15	95					1996.7.26
96FL-	T2-618												1996.7.26
96FL-	T2-619	Fossil	99.03	102.04	934.045	306	12	306					1996.7.26
96FL-	T2-620	Lithic	99.07	102.5	934.02	295	0	/	31	16	12	6	1996.7.26
96FL-	T2-621	Lithic	99.06	102.46	934.02	235	30	198	30	31	12	10	1996.7.26
96FL-	T2-622												1996.7.26
96FL-	T2-623	Fossil	101.57	103.35	934.03	255	9	255					1996.7.26
96FL-	T2-624	Fossil	101.82	103.67	934.027	305	15	305					1996.7.26
96FL-	T2-625	Fossil	100.49	103.58	934.055	232	40	232					1996.7.26
96FL-	T2-626	Fossil	101.59	104.4	934.012	225	0	/					1996.7.26
96FL-	T2-627												1996.7.26
96FL-	T2-628	Fossil	99.72	101.41	934.04	282	24	98					1996.7.26
96FL-	T2-629	Fossil	99.08	104.95	933.991								1996.7.27
96FL-	T2-630	Fossil	99.01	104.51	933.965								1996.7.27
96FL-	T2-631	Fossil	100.03	101.61	933.94	124	7	307					1996.7.27
96FL-	T2-632	Fossil	100.15	101.58	933.945	290	0	/					1996.7.27
96FL-	T2-633												1996.7.27
96FL-	T2-634	Fossil	100.3	101.66	933.937	116	7	298					1996.7.27
96FL-	T2-635	Fossil	100.28	101.46	933.94	310	7	130					1996.7.27
96FL-	T2-636	Fossil	100.25	101.02	933.955	116	25	4					1996.7.27
96FL-	T2-637												1996.7.27
96FL-	T2-638	Fossil	101.44	102.93	933.952	108	21	194					1996.7.27
96FL-	T2-639	Fossil	101.85	102.85	933.94	95	38	6					1996.7.27
96FL-	T2-640	Fossil	100.77	103.72	934.019								1996.7.27
96FL-	T2-641	Fossil	100	101.18	933.95	304	18	124					1996.7.27
96FL-	T2-642	Fossil	100.65	103.79	933.955	39	13	116					1996.7.27
96FL-	T2-643	Fossil	99.77	103.19	933.89	353	0	/					1996.7.28
96FL-	T2-644	Fossil	101.63	102.66	933.885	192	3	13					1996.7.28
96FL-	T2-645	Fossil	101.51	102.94	933.875	260	23	260					1996.7.28
96FL-	T2-646	Lithic	101.41	102.06	933.925	52	12	234	40	39	23	36	1996.7.28
96FL-	T2-647	Fossil	101.28	102.46	933.925	247	32	150					1996.7.28
96FL-	T2-648	Fossil	101.19	102.53	933.9	135	2	115					1996.7.28
96FL-	T2-649												1996.7.28
96FL-	T2-650	Fossil	101.03	102.93	933.932	20	0	/					1996.7.28
96FL-	T2-651	Lithic							13	11	8	0.5	1996.12.23
96FL-	T2-652	Lithic							14	10	5	0.5	1996.12.23
96FL-	T2-653	Lithic							7	6	4	0.5	1996.12.23
96FL-	T2-654	Lithic							7	5	3	0.5	1996.12.23
96FL-	T2-655	Lithic							10	6	5	0.5	1996.12.23
96FL-	T2-656	Lithic							12	9	6	0.5	1996.12.23
96FL-	T2-657	Lithic	100.5	100.5	935.5				20	13	8	2	1996.12.23
96FL-	T2-658	Lithic	100.5	100.5	935.5				21	18	3	1	1996.12.23
96FL-	T2-659	Lithic							12	8	4	0.5	1996.12.23
96FL-	T2-660	Lithic							12	9	3	0.5	1996.12.23
96FL-	T2-661	Lithic							16	7	2	0.5	1996.12.23
96FL-	T2-662	Lithic							15	7	5	0.5	1996.12.23
96FL-	T2-663	Lithic							9	7	3	0.5	1996.12.23

## Sheet: T3
Number		Type	Coordinate (m)			Occurrence (°)			Measurement (mm)			Weigth(gr.)	Date
			North	East	Altitude	Orientation	Degree	Dip	Length	Width	Thickness
96FL-	T3-1	Lithic	99.1	104.21	936.27	123			31	17	11	7	1996.6.19
96FL-	T3-2	Lithic	100	104.37	936.315	122	27	111	17	25	7	3	1996.6.19
96FL-	T3-3	Fossil	99.55	104.78	936.3	155							1996.6.19
96FL-	T3-4	Fossil	99.45	104.88	936.265	170	11	170					1996.6.19
96FL-	T3-5	Fossil	100.96	101.41	936.212	106							1996.6.19
96FL-	T3-6	Fossil	99.16	103.84	935.76	240							1996.6.23
96FL-	T3-7	Fossil	98.44	102.89	935.714	230	50	230					1996.6.23
96FL-	T3-8	Fossil	98.33	102.91	935.71		38	335					1996.6.23
96FL-	T3-9	Fossil	98.23	101.28	935.66								1996.6.23
96FL-	T3-10	Fossil	99.55	104.54	935.69	181	25	181					1996.6.25
96FL-	T3-11	Fossil	99.9	100.03	935.57	110	17	110					1996.6.25
96FL-	T3-12	Fossil	99.59	103.54	935.472	162	40	213					1996.6.27
96FL-	T3-13	Fossil	99.78	104.9	935.414								1996.6.27
96FL-	T3-14	Fossil	99.42	101.1	935.29	115							1996.6.28
96FL-	T3-15	Fossil	98.5	103.86	935.331	195							1996.6.28
96FL-	T3-16	Fossil	98.2	103.77	935.382	245							1996.6.28
96FL-	T3-17	Fossil	99.5	103.32	935.335	190							1996.6.28
96FL-	T3-18	Fossil	99.96	104.42	935.375	258	45	132					1996.6.28
96FL-	T3-19	Fossil	99.67	104.39	935.36	151	17	151					1996.6.28
96FL-	T3-20	Fossil	98.25	104.08	935.358	184	28	325					1996.6.28
96FL-	T3-21	Fossil	99.56	105.95	935.388	120							1996.6.28
96FL-	T3-22	Fossil	99.94	104.36	935.323		10	274					1996.7.1
96FL-	T3-23	Fossil	98.14	104.35	935.313	115							1996.7.1
96FL-	T3-24	Fossil	98.28	104.5	935.343	245	21	65					1996.7.1
96FL-	T3-25	Fossil	99.44	101.84	935.248	245	17	245					1996.7.1
96FL-	T3-26	Fossil	98.48	103.12	935.298	174							1996.7.1
96FL-	T3-27	Fossil	98.7	103.04	935.303	185	13	5					1996.7.1
96FL-	T3-28	Fossil	98.8	103.1	935.308								1996.7.1
96FL-	T3-29	Fossil	98.32	103.52	935.248	225	24	45					1996.7.1
96FL-	T3-30	Fossil	98.7	103.31	935.248	145							1996.7.1
96FL-	T3-31	Fossil	99.5	103.36	935.321	105							1996.7.1
96FL-	T3-32	Fossil	98.98	102.92	935.248	201	13	21					1996.7.1
96FL-	T3-33	Fossil	99.84	100.9	935.204								1996.7.2
96FL-	T3-34	Fossil	98.23	100.2	935.216								1996.7.2
96FL-	T3-35	Fossil	98.26	100.1	935.204								1996.7.2
96FL-	T3-36	Fossil	98.16	101.78	935.212								1996.7.2
96FL-	T3-37	Fossil	99.54	103.32	935.245								1996.7.2
96FL-	T3-38	Fossil	99.41	101.55	935.214								1996.7.2
96FL-	T3-39	Fossil	99.04	101.34	935.241	220							1996.7.2
96FL-	T3-40	Lithic	99.12	102.81	935.205	214			15	12	4	0.5	1996.7.2
96FL-	T3-41	Fossil	99.03	102.76	935.217	227	5	227					1996.7.2
96FL-	T3-42	Fossil	99.32	102.55	935.232	135	10	315					1996.7.2
96FL-	T3-43	Fossil	99.93	102.71	935.24								1996.7.2
96FL-	T3-44	Fossil	98.84	101.04	935.2								1996.7.2
96FL-	T3-45	Fossil	97.02	102.6	935.247								1996.7.2
96FL-	T3-46	Fossil	97.07	102.35	935.252	170	6	170					1996.7.2
96FL-	T3-47	Fossil	98.57	102.51	935.24								1996.7.2
96FL-	T3-48	Fossil	98.24	102.1	935.275								1996.7.2
96FL-	T3-49	Fossil	98.15	102.2	935.236								1996.7.2
96FL-	T3-50	Fossil	99.35	102.8	935.2								1996.7.2
96FL-	T3-51	Fossil	99.5	102.12	935.23								1996.7.2
96FL-	T3-52	Fossil	99.28	102.26	935.23	265	9	265					1996.7.2
96FL-	T3-53	Fossil	99.32	102.04	935.28	140	6	140					1996.7.2
96FL-	T3-54	Fossil	99.59	103.9	935.27	130							1996.7.2
96FL-	T3-55	Fossil	99.7	103.84	935.244	270	4	270					1996.7.2
96FL-	T3-56	Fossil	99.62	103.82	935.332	123	9	303					1996.7.2
96FL-	T3-57	Fossil	99.18	103.59	935.231								1996.7.2
96FL-	T3-58	Fossil	98.07	104.52	935.27								1996.7.2
96FL-	T3-59	Fossil	99.88	104.88	935.3								1996.7.2
96FL-	T3-60	Fossil	98.55	104.07	935.299								1996.7.2
96FL-	T3-61	Fossil	99.35	104.8	935.255								1996.7.3
96FL-	T3-62	Fossil	99.11	103.2	935.259	150	26	150					1996.7.3
96FL-	T3-63	Fossil	100.97	104.6	935.285	255							1996.7.3
96FL-	T3-64												1996.7.3
96FL-	T3-65	Fossil	100.9	104.04	935.26	173							1996.7.3
96FL-	T3-66	Fossil	99.24	100.86	935.167	260							1996.7.5
96FL-	T3-67	Lithic	98.2	100.12	935.16				36	33	15	13	1996.7.5
96FL-	T3-68	Fossil	99.4	101.54	935.172	142							1996.7.5
96FL-	T3-69	Fossil	98.16	101.54	935.162	152							1996.7.5
96FL-	T3-70	Lithic	98.12	102.66	935.16		53	337	102	95	73	1002	1996.7.5
96FL-	T3-71	Fossil	98.02	102.6	935.172	264	34	0					1996.7.5
96FL-	T3-72	Fossil	99.4	102.46	935.177	143	46	323					1996.7.5
96FL-	T3-73	Fossil	99.31	102.36	935.172	268							1996.7.5
96FL-	T3-74	Fossil	99.16	103.96	935.178	180	15	0					1996.7.5
96FL-	T3-75	Lithic	98.59	101.84	935.166	95			21	11	6	2	1996.7.5
96FL-	T3-76	Fossil	100.97	102.04	935.184	97	43	287					1996.7.5
96FL-	T3-77	Fossil	99.3	103.62	935.21	164							1996.7.5
96FL-	T3-78	Fossil	99.53	103.62	935.207	228	16	228					1996.7.5
96FL-	T3-79	Fossil	98.32	101.27	935.166	101	10	101					1996.7.5
96FL-	T3-80	Fossil	99	103.1	935.192	265							1996.7.5
96FL-	T3-81												1996.7.5
96FL-	T3-82	Fossil	99.29	104.85	935.214								1996.7.5
96FL-	T3-83	Fossil	99.48	104.86	935.207	209	25	209					1996.7.5
96FL-	T3-84	Fossil	99.5	104.66	935.224	216							1996.7.5
96FL-	T3-85	Fossil	99.33	104.09	935.236	115	15	115					1996.7.5
96FL-	T3-86	Fossil	99.58	104.22	935.224	114	28	294					1996.7.5
96FL-	T3-87	Fossil	99.62	105.95	935.247	154	10	154					1996.7.5
96FL-	T3-88	Fossil	99.92	104.4	935.237	101	7	281					1996.7.6
96FL-	T3-89	Fossil	99.95	104.5	935.225	268	44	57					1996.7.6
96FL-	T3-90												1996.7.6
96FL-	T3-91	Fossil	98.43	103.2	935.216	184							1996.7.6
96FL-	T3-92												1996.7.6
96FL-	T3-93	Fossil	98.66	103.3	935.211	148	32	148					1996.7.6
96FL-	T3-94	Fossil	98.74	103.83	935.2		53	22					1996.7.6
96FL-	T3-95	Fossil	98.95	102.04	935.205	214							1996.7.6
96FL-	T3-96	Fossil	98.9	102.22	935.18	208	40	28					1996.7.6
96FL-	T3-97	Fossil	98.32	102.54	935.227	187	30	187					1996.7.6
96FL-	T3-98	Fossil	99.14	99.04	935.113	226	53	226					1996.7.13
96FL-	T3-99	Fossil	98.12	100.94	935.105	264	22	264					1996.7.13
96FL-	T3-100	Lithic	98.24	100.38	935.105				39	37	25	49	1996.7.13
96FL-	T3-101	Fossil	98.33	100.16	935.125								1996.7.13
96FL-	T3-102	Fossil	99.95	100.1	935.12	180	22	0					1996.7.13
96FL-	T3-103												1996.7.13
96FL-	T3-104	Lithic	98.51	101.62	935.126	135			20	13	7	2	1996.7.13
96FL-	T3-105	Lithic	98.36	101.24	935.137	151			24	17	12	4	1996.7.13
96FL-	T3-106	Lithic	99.96	101.36	935.109	92	56	190	21	21	5	2	1996.7.13
96FL-	T3-107	Lithic	99.91	101.07	935.12	124			46	35	10	15	1996.7.13
96FL-	T3-108	Lithic	98.56	102.99	935.15	125	30	306	50	44	13	31	1996.7.13
96FL-	T3-109	Fossil	98.57	102.55	935.13	130							1996.7.13
96FL-	T3-110	Fossil	98.51	102.39	935.15	208							1996.7.13
96FL-	T3-111	Lithic	98.52	102.3	935.14	140			28	18	10	4	1996.7.13
96FL-	T3-112	Lithic	97.2	102.56	935.173	160			12	23	4	1	1996.7.13
96FL-	T3-113												1996.7.13
96FL-	T3-114	Fossil	99.84	102.84	935.134								1996.7.13
96FL-	T3-115	Fossil	99.86	102.82	935.145	213	14	33					1996.7.13
96FL-	T3-116	Fossil	99.34	102.49	935.14	240							1996.7.13
96FL-	T3-117	Fossil	98.12	102.08	935.149	131							1996.7.13
96FL-	T3-118	Fossil	99.8	102.04	935.163	216							1996.7.13
96FL-	T3-119	Fossil	99.34	103.89	935.15								1996.7.13
96FL-	T3-120	Fossil	99.24	103.82	935.145	245							1996.7.13
96FL-	T3-121	Fossil	99.11	103.67	935.139	230							1996.7.13
96FL-	T3-122	Fossil	99.4	102.21	935.144	255	26	75					1996.7.13
96FL-	T3-123												1996.7.13
96FL-	T3-124	Fossil	99.8	103.47	935.145	213	6	213					1996.7.13
96FL-	T3-125	Fossil	100	103.61	935.155								1996.7.13
96FL-	T3-126	Fossil	99.75	103.34	935.233								1996.7.13
96FL-	T3-127	Fossil	98.49	103.4	935.16	220	54	304					1996.7.13
96FL-	T3-128	Fossil	98.6	103.56	935.16	125	30	125					1996.7.13
96FL-	T3-129	Fossil	98.56	103.97	935.16	200	39	200					1996.7.13
96FL-	T3-130	Fossil	98.86	103.41	935.155								1996.7.13
96FL-	T3-131	Fossil	98.84	103.34	935.154	246	38	66					1996.7.13
96FL-	T3-132	Fossil	98.96	103.26	935.155	205							1996.7.13
96FL-	T3-133	Fossil	98.01	104.84	935.15	96	50	276					1996.7.13
96FL-	T3-134	Fossil	99.68	104.94	935.161	193	20	13					1996.7.13
96FL-	T3-135	Lithic	99.32	104.78	935.155	220			27	25	6	5	1996.7.13
96FL-	T3-136												1996.7.13
96FL-	T3-137												1996.7.13
96FL-	T3-138	Fossil	99.8	104.48	935.2	178							1996.7.13
96FL-	T3-139	Fossil	99.91	104.58	935.185		12	47					1996.7.13
96FL-	T3-140	Fossil	99.52	104.27	935.177								1996.7.13
96FL-	T3-141	Fossil	99.68	104.18	935.185								1996.7.13
96FL-	T3-142	Fossil	98.15	104.18	935.225	244							1996.7.13
96FL-	T3-143	Fossil	98.43	105.91	935.218	136							1996.7.13
96FL-	T3-144	Fossil	98.43	104.22	935.2	257	18	257					1996.7.13
96FL-	T3-145	Lithic	99.26	100.63	935.074	155	62	61	23	16	3	1	1996.7.14
96FL-	T3-146	Lithic	99.22	100.4	935.08				32	27	23	17	1996.7.14
96FL-	T3-147	Fossil	100.96	100.34	935.078	235	22	235					1996.7.14
96FL-	T3-148	Lithic	99.4	101.96	935.072	230			45	75	25	63	1996.7.14
96FL-	T3-149	Fossil	99.08	101.8	935.07								1996.7.14
96FL-	T3-150	Lithic	99.21	101.75	935.072		58	18	19	14	10	3	1996.7.14
96FL-	T3-151	Fossil	99.84	101.74	935.074	216	28	310					1996.7.14
96FL-	T3-152	Fossil	99.11	101.27	935.073	238							1996.7.14
96FL-	T3-153	Fossil	99.55	101.32	935.07		23	3					1996.7.14
96FL-	T3-154	Fossil	99.97	102.86	935.098	260	65	260					1996.7.14
96FL-	T3-155	Fossil	99.14	102.4	935.091		16	230					1996.7.14
96FL-	T3-156	Fossil	99.51	102.48	935.097	230							1996.7.14
96FL-	T3-157	Fossil	99.92	102.38	935.105	105	14	105					1996.7.14
96FL-	T3-158	Fossil	98.91	102.38	935.108	178							1996.7.14
96FL-	T3-159	Fossil	99.62	102.07	935.104	251	25	71					1996.7.14
96FL-	T3-160	Fossil	99.43	103.87	935.09								1996.7.14
96FL-	T3-161	Fossil	100.95	103.73	935.132	160	8	160					1996.7.14
96FL-	T3-162	Lithic	99.04	103.62	935.098				12	21	3	0.5	1996.7.14
96FL-	T3-163	Fossil	99.46	103.44	935.126		30	84					1996.7.14
96FL-	T3-164	Fossil	99.8	103.3	935.132								1996.7.14
96FL-	T3-165	Fossil	98.26	103.9	935.098	266	34	266					1996.7.14
96FL-	T3-166	Fossil	98.31	103.69	935.135	135							1996.7.14
96FL-	T3-167	Fossil	99	104.8	935.133	125	68	305					1996.7.14
96FL-	T3-168	Fossil	99.34	104.66	935.115	262	11	82					1996.7.14
96FL-	T3-169	Fossil	99.61	104.67	935.145		6	148					1996.7.14
96FL-	T3-170	Lithic	99.46	104.46	935.125	135	71	227	26	26	10	7	1996.7.14
96FL-	T3-171	Fossil	99.64	104.03	935.15	150							1996.7.14
96FL-	T3-172												1996.7.14
96FL-	T3-173	Fossil	98.19	104.57	935.17	236							1996.7.14
96FL-	T3-174	Fossil	98.36	104.53	935.145	145							1996.7.14
96FL-	T3-175	Fossil	98.22	104.67	935.072	266							1996.7.14
96FL-	T3-176	Fossil	98.6	104.46	935.14		21	25					1996.7.14
96FL-	T3-177	Fossil	98.86	104.61	935.13	152							1996.7.14
96FL-	T3-178												1996.7.14
96FL-	T3-179	Fossil	98.85	102.25	935.096	170		1					1996.7.14
96FL-	T3-180	Fossil	98.76	102.55	935.108	194	13	194					1996.7.14
96FL-	T3-181	Lithic	98.8	102.72	935.105		10	70	17	17	5	1	1996.7.14
96FL-	T3-182	Fossil	98.8	102.9	935.094	140	48	140					1996.7.14
96FL-	T3-183	Fossil	98.62	100.32	935.09	258							1996.7.14
96FL-	T3-184	Fossil	99.28	100.27	935.031	120	58	300					1996.7.17
96FL-	T3-185	Fossil	99.33	100.07	935.031		54	330					1996.7.17
96FL-	T3-186	Lithic	99.74	101.66	935.011	123	25	210	25	13	5	2	1996.7.17
96FL-	T3-187	Lithic	99.09	101.43	935.023	254	25	254	39	29	14	14	1996.7.17
96FL-	T3-188	Fossil	99.39	101.36	935.021	112	22	292					1996.7.17
96FL-	T3-189	Fossil	99.44	101.16	935.051	215	42	215					1996.7.17
96FL-	T3-190	Lithic	99.08	101.01	935.025	220	43	220	29	16	13	9	1996.7.17
96FL-	T3-191	Fossil	99.6	102.82	935.047	105	26	285					1996.7.17
96FL-	T3-192	Fossil	99.55	102.78	935.046	70	36	350					1996.7.17
96FL-	T3-193	Fossil	99.39	102.7	935.054	160	20	160					1996.7.17
96FL-	T3-194	Lithic	100.97	102.65	935.046	225	40	225	20	14	11	3	1996.7.17
96FL-	T3-195	Lithic	100	102.48	935.071	138			35	20	10	7	1996.7.17
96FL-	T3-196	Fossil	100.99	102.21	935.011	125	43	305					1996.7.17
96FL-	T3-197	Lithic	99.47	103.98	935.025				38	37	34	44	1996.7.17
96FL-	T3-198	Fossil	99.64	103.58	935.023	134							1996.7.17
96FL-	T3-199	Fossil	99.33	103.02	935.049	240	63	328					1996.7.17
96FL-	T3-200	Fossil	99.52	103.06	935	205	46	25					1996.7.17
96FL-	T3-201	Fossil	99.34	104.87	935.051	264							1996.7.17
96FL-	T3-202	Lithic	99.05	104.16	935.091	172			26	16	7	2	1996.7.17
96FL-	T3-203												1996.7.17
96FL-	T3-204	Fossil	99.57	105.92	935.091	160	20	160					1996.7.17
96FL-	T3-205												1996.7.17
96FL-	T3-206	Fossil	98.73	104.66	935.101								1996.7.17
96FL-	T3-207	Fossil	98.58	105.92	935.143	240	21	60					1996.7.17
96FL-	T3-208	Fossil	98.1	103.21	935.077	260	35	80					1996.7.17
96FL-	T3-209	Fossil	98.81	103.89	935.044	152							1996.7.17
96FL-	T3-210	Fossil	97.07	102.08	935.065	228	34	228					1996.7.17
96FL-	T3-211	Fossil	98.86	102.11	935.059	120							1996.7.17
96FL-	T3-212	Fossil	98.61	102.05	935.063								1996.7.17
96FL-	T3-213	Fossil	98.49	102.06	935.059	220							1996.7.17
96FL-	T3-214												1996.7.17
96FL-	T3-215	Fossil	98.99	102.39	935.044	233							1996.7.17
96FL-	T3-216	Fossil	98.88	102.73	935.049	120	20	300					1996.7.17
96FL-	T3-217	Fossil	98.63	102.72	935.037	110	73	110					1996.7.17
96FL-	T3-218												1996.7.17
96FL-	T3-219	Fossil	98.46	102.85	935.09	226	12	226					1996.7.17
96FL-	T3-220	Fossil	98.94	102.99	935.059	231	5	231					1996.7.17
96FL-	T3-221	Fossil	98.11	101.2	935.02	230							1996.7.17
96FL-	T3-222	Lithic	98.31	101.72	935.04				18	16	8	3	1996.7.17
96FL-	T3-223	Fossil	98.12	100.24	935.057	155	33	335					1996.7.17
96FL-	T3-224	Fossil	98.33	100.35	935.035	255	45	255					1996.7.17
96FL-	T3-225	Fossil	98.55	100.4	935.05								1996.7.17
96FL-	T3-226	Fossil	98.65	100.3	935.056	210							1996.7.17
96FL-	T3-227	Lithic	98.25	100.6	935.033	108			23	16	9	4	1996.7.17
96FL-	T3-228	Lithic	98.26	101	935.025				18	14	7	1	1996.7.17
96FL-	T3-229	Fossil	99.95	100.42	935.02	254	40	74					1996.7.19
96FL-	T3-230	Fossil	99.81	100.29	934.985	250	25	250					1996.7.19
96FL-	T3-231	Fossil	99.41	100.14	934.988	173							1996.7.19
96FL-	T3-232	Fossil	99.37	101.94	934.983	241							1996.7.19
96FL-	T3-233												1996.7.19
96FL-	T3-234	Fossil	99.75	101.76	934.995								1996.7.19
96FL-	T3-235	Fossil	100.99	101.48	934.984	264							1996.7.19
96FL-	T3-236												1996.7.19
96FL-	T3-237	Fossil	99.68	101.45	934.985	155	40	155					1996.7.19
96FL-	T3-238	Lithic	99.78	101.29	935.005	194	24	194	19	10	6	1	1996.7.19
96FL-	T3-239	Lithic	99.83	101.23	934.975	210			14	9	5	0.5	1996.7.19
96FL-	T3-240	Fossil	99.38	101.14	935.01	266	21	64					1996.7.19
96FL-	T3-241	Lithic	99.5	102.76	935.015	156			56	49	30	63	1996.7.19
96FL-	T3-242	Fossil	99.27	102.44	934.985	143							1996.7.19
96FL-	T3-243	Lithic	99.88	102.35	935.005	115			33	18	12	7	1996.7.19
96FL-	T3-244	Lithic	99.25	103.9	935	265			45	31	16	18	1996.7.19
96FL-	T3-245	Lithic	99.3	103.38	935.034	210	24	210	28	28	10	10	1996.7.19
96FL-	T3-246	Fossil	99.34	103.28	935.02	180	19	180					1996.7.19
96FL-	T3-247	Fossil	99.52	103.29	935.015	268	9	268					1996.7.19
96FL-	T3-248	Fossil	99.78	103.16	935.02								1996.7.19
96FL-	T3-249	Fossil	99.8	103.05	935.01								1996.7.19
96FL-	T3-250	Fossil	99.74	104.8	935.04	95	17	95					1996.7.19
96FL-	T3-251	Fossil	99.34	104.43	935.023	230							1996.7.19
96FL-	T3-252	Fossil	99.83	104.43	935.05								1996.7.19
96FL-	T3-253	Fossil	99.1	104.18	935.01	120	54	120					1996.7.19
96FL-	T3-254	Fossil	99.11	105.97	935.03	190							1996.7.19
96FL-	T3-255	Fossil	99.32	105.97	934.991	241	45	241					1996.7.19
96FL-	T3-256	Fossil	99.43	105.91	935.068	213							1996.7.19
96FL-	T3-257	Fossil	98.17	104.84	935.02	170	21	350					1996.7.19
96FL-	T3-258												1996.7.20
96FL-	T3-259	Fossil	99.38	104.02	934.994	230							1996.7.20
96FL-	T3-260	Lithic	98.3	104.05	935.071		40	82	37	30	15	32	1996.7.20
96FL-	T3-261	Fossil	98.42	100.68	934.991	103							1996.7.20
96FL-	T3-262	Lithic	97.17	103.1	935.039	265			17	11	8	3	1996.7.20
96FL-	T3-263	Fossil	98.5	104.38	935.06	152							1996.7.20
96FL-	T3-264	Fossil	98.4	104.39	935.055	230	16	50					1996.7.20
96FL-	T3-265	Fossil	98.29	104.52	935.043	95	68	180					1996.7.20
96FL-	T3-266	Fossil	98.62	104.62	935.038		24	214					1996.7.20
96FL-	T3-267	Fossil	98.57	104.66	935.038		8	48					1996.7.20
96FL-	T3-268	Fossil	98.33	103.48	935	104							1996.7.20
96FL-	T3-269	Fossil	98.42	103.58	935.04	168	32	184					1996.7.20
96FL-	T3-270	Fossil	98.8	103.63	935.045	180	12	0					1996.7.20
96FL-	T3-271	Fossil	98.7	103.83	935.014	215	53	215					1996.7.20
96FL-	T3-272	Fossil	98.97	103.9	935.015	138							1996.7.20
96FL-	T3-273	Fossil	98.83	102.14	935.035	214							1996.7.20
96FL-	T3-274	Fossil	98.76	102.62	934.998	240	33	240					1996.7.20
96FL-	T3-275	Fossil	98.56	103.4	934.995	157							1996.7.20
96FL-	T3-276	Fossil	98.87	101.15	935.006	198							1996.7.20
96FL-	T3-277	Lithic	98.58	101.13	935.002	260			52	51	26	87	1996.7.20
96FL-	T3-278	Fossil	98.2	101.06	934.978	226							1996.7.20
96FL-	T3-279	Fossil	98.5	102.87	934.975	229							1996.7.20
96FL-	T3-280	Fossil	98.23	101.84	934.975		20	15					1996.7.20
96FL-	T3-281	Fossil	98.49	100.5	935.018	260	21	80					1996.7.20
96FL-	T3-282	Fossil	98.43	102.79	935.002								1996.7.20
96FL-	T3-283	Fossil	99.93	100.78	934.941	270							1996.7.21
96FL-	T3-284	Lithic	99.83	100.67	934.94	260	47	348	19	20	8	2	1996.7.21
96FL-	T3-285	Fossil	99.26	100.76	934.928	132	34	312					1996.7.21
96FL-	T3-286	Fossil	99.05	100.7	934.94	92	42	272					1996.7.21
96FL-	T3-287	Fossil	99.68	100.17	934.94								1996.7.21
96FL-	T3-288	Lithic	99.6	100.13	934.939	188			32	28	12	8	1996.7.21
96FL-	T3-289												1996.7.21
96FL-	T3-290	Fossil	99.44	100.04	934.93								1996.7.21
96FL-	T3-291	Fossil	99.45	101.78	934.938	195	16	195					1996.7.21
96FL-	T3-292	Fossil	99.98	101.66	934.933	212	5	212					1996.7.21
96FL-	T3-293	Fossil	99.69	101.48	934.94	140							1996.7.21
96FL-	T3-294	Fossil	99.18	101.43	934.931	245	15	245					1996.7.21
96FL-	T3-295	Fossil	100.99	101.18	934.941	164							1996.7.21
96FL-	T3-296	Lithic	99.22	101.12	934.94	195	7	15	19	15	4	1	1996.7.21
96FL-	T3-297	Fossil	99.65	102.74	934.95	185	8	185					1996.7.21
96FL-	T3-298	Fossil	99.84	102.58	934.958	95	40	265					1996.7.21
96FL-	T3-299	Fossil	99.7	102.27	934.955	205	28	205					1996.7.21
96FL-	T3-300	Fossil	99.45	102.18	934.94		32	315					1996.7.21
96FL-	T3-301	Fossil	99.97	102.1	934.965	220	46	310					1996.7.22
96FL-	T3-302	Fossil	99	103.99	934.941	240	22	60					1996.7.22
96FL-	T3-303	Fossil	99.31	103.54	934.95	106	68	106					1996.7.22
96FL-	T3-304	Fossil	99.8	103.53	934.953	264							1996.7.22
96FL-	T3-305	Fossil	99.72	103.35	934.977	100	16	280					1996.7.22
96FL-	T3-306	Fossil	99.07	103.24	934.96	105							1996.7.22
96FL-	T3-307	Lithic	99.23	103.26	934.952	156			18	14	7	2	1996.7.22
96FL-	T3-308	Fossil	99.47	103.09	934.962	146							1996.7.22
96FL-	T3-309	Fossil	99.27	104.94	934.955	172							1996.7.22
96FL-	T3-310	Fossil	100.97	103.72	934.948	134							1996.7.22
96FL-	T3-311												1996.7.22
96FL-	T3-312	Fossil	99.06	104.63	934.953	202	26	202					1996.7.22
96FL-	T3-313	Fossil	99.01	104.6	934.955	270	40	90					1996.7.22
96FL-	T3-314	Fossil	100.98	104.43	934.964	115							1996.7.22
96FL-	T3-315	Fossil	99.72	104.64	934.978	178	21	178					1996.7.22
96FL-	T3-316	Lithic	100.97	104.32	934.958	106			10	16	4	0.5	1996.7.22
96FL-	T3-317	Lithic	99.09	104.25	934.945		42	255	26	21	12	8	1996.7.22
96FL-	T3-318	Fossil	99.44	104.17	934.94	242	54	324					1996.7.22
96FL-	T3-319	Fossil	99.4	104.2	934.935	241	45	324					1996.7.22
96FL-	T3-320	Fossil	99.21	105.93	934.975	145	37	325					1996.7.22
96FL-	T3-321	Fossil	99.68	104.19	934.965	225	42	225					1996.7.22
96FL-	T3-322	Fossil	98.28	100.35	934.95	195	20	195					1996.7.22
96FL-	T3-323	Fossil	98.34	100.44	934.97	263							1996.7.22
96FL-	T3-324	Fossil	99.98	100.06	934.944	220							1996.7.22
96FL-	T3-325	Fossil	98.62	101.5	934.92								1996.7.22
96FL-	T3-326	Fossil	98.86	101.6	934.934	152							1996.7.22
96FL-	T3-327	Fossil	98.8	101.41	934.949	113	22	113					1996.7.22
96FL-	T3-328	Fossil	98.84	101.34	934.95	263	38	263					1996.7.22
96FL-	T3-329	Lithic	98.1	101.2	934.95				15	13	4	1	1996.7.22
96FL-	T3-330	Fossil	98.36	101.09	934.946	213							1996.7.22
96FL-	T3-331	Lithic	98.5	101.02	934.95		25	305	36	31	17	16	1996.7.22
96FL-	T3-332												1996.7.22
96FL-	T3-333	Fossil	98.02	102.74	934.955	124							1996.7.22
96FL-	T3-334	Fossil	98.35	102.73	934.95	135							1996.7.22
96FL-	T3-335	Fossil	98.63	102.7	934.96	248	23	68					1996.7.22
96FL-	T3-336	Lithic	98.57	102.4	934.966	207			30	20	14	11	1996.7.22
96FL-	T3-337	Fossil	98.79	102.39	934.965	113							1996.7.22
96FL-	T3-338	Fossil	97.15	102.44	934.972		10	344					1996.7.22
96FL-	T3-339	Lithic	98.4	102.04	934.965				19	16	15	5	1996.7.22
96FL-	T3-340	Fossil	98.1	103.99	934.963	221	18	221					1996.7.22
96FL-	T3-341	Fossil	98.7	103.85	934.97	134							1996.7.22
96FL-	T3-342	Lithic	97.12	103.71	935.01	187			41	34	16	19	1996.7.22
96FL-	T3-343	Fossil	98.17	103.35	934.96	95	35	275					1996.7.22
96FL-	T3-344	Lithic	98.06	104.84	934.971	98	19	98	32	23	11	8	1996.7.22
96FL-	T3-345	Fossil	98.26	104.91	934.974	210	9	30					1996.7.22
96FL-	T3-346	Fossil	98.35	104.87	934.999	230	52	50					1996.7.22
96FL-	T3-347	Fossil	98.36	104.78	934.989								1996.7.22
96FL-	T3-348	Lithic	98.07	104.6	935	217	36	37	88	18	7	4	1996.7.22
96FL-	T3-349	Fossil	98.25	104.64	935.005	155	28	335					1996.7.22
96FL-	T3-350	Fossil	98.03	104.47	935.004	175							1996.7.22
96FL-	T3-351	Lithic	98.37	104.41	935.008	170			26	19	11	6	1996.7.22
96FL-	T3-352	Lithic	98.36	104.34	934.973				110	84	76	838	1996.7.22
96FL-	T3-353	Fossil	98.5	104.2	935.004	250							1996.7.22
96FL-	T3-354	Lithic	99.89	104.81	934.949	108	39	215	42	23	8	6	1996.7.22
96FL-	T3-355	Fossil	99.86	104.05	934.97								1996.7.22
96FL-	T3-356	Lithic	98.15	105.92	934.96		30	254	49	46	31	79	1996.7.22
96FL-	T3-357	Fossil	97.03	104.7	934.968								1996.7.22
96FL-	T3-358	Fossil	97.26	103.17	934.989	110							1996.7.22
96FL-	T3-359	Lithic	97.08	103.26	934.99				12	10	6	0.5	1996.7.22
96FL-	T3-360												1996.7.22
96FL-	T3-361	Lithic	99.42	104.04	934.95	267			21	18	13	5	1996.7.22
96FL-	T3-362	Fossil	99.28	100.92	934.915	150							1996.7.25
96FL-	T3-363	Fossil	99.06	100.7	934.895	210	45	118					1996.7.25
96FL-	T3-364	Fossil	99.38	100.63	934.915								1996.7.25
96FL-	T3-365	Fossil	99.89	100.59	934.917	230	25	230					1996.7.25
96FL-	T3-366	Fossil	99.06	100.58	934.885	225	50	225					1996.7.25
96FL-	T3-367	Fossil	99.17	100.28	934.89	187							1996.7.25
96FL-	T3-368	Fossil	99.6	100.32	934.894								1996.7.25
96FL-	T3-369	Fossil	99.48	100.12	934.893	265							1996.7.25
96FL-	T3-370	Fossil	99.26	100.11	934.89	240							1996.7.25
96FL-	T3-371	Fossil	99.48	102	934.89	245							1996.7.25
96FL-	T3-372	Fossil	99.46	101.88	934.877	250							1996.7.25
96FL-	T3-373	Fossil	99.44	101.9	934.88	203	7	23					1996.7.25
96FL-	T3-374	Fossil	99.2	101.62	934.871	165							1996.7.25
96FL-	T3-375												1996.7.25
96FL-	T3-376	Fossil	99.6	101.36	934.918	215							1996.7.25
96FL-	T3-377	Fossil	99.73	101.33	934.887	225	61	35					1996.7.25
96FL-	T3-378	Lithic	99.33	101.13	934.897	190	30	104	26	31	10	7	1996.7.25
96FL-	T3-379	Fossil	99.41	101.12	934.878	149							1996.7.25
96FL-	T3-380	Fossil	99.76	101.18	934.936	264	13	84					1996.7.25
96FL-	T3-381	Fossil	100.98	101.18	934.869	141	4	141					1996.7.25
96FL-	T3-382	Fossil	99.02	101.87	934.87	104							1996.7.25
96FL-	T3-383												1996.7.25
96FL-	T3-384	Fossil	99.17	102.83	934.883	149	24	329					1996.7.25
96FL-	T3-385	Fossil	99.51	102.92	934.89	263							1996.7.25
96FL-	T3-386	Fossil	99.47	102.74	934.885	265	56	265					1996.7.25
96FL-	T3-387	Fossil	99.49	102.69	934.929	136	25	20					1996.7.25
96FL-	T3-388												1996.7.25
96FL-	T3-389	Fossil	99.5	102.6	934.93	212							1996.7.25
96FL-	T3-390	Fossil	99.7	102.56	934.911		31	264					1996.7.25
96FL-	T3-391	Fossil	99.05	103.69	934.89	189							1996.7.25
96FL-	T3-392	Fossil	99.06	103.25	934.904	210	22	105					1996.7.25
96FL-	T3-393	Fossil	99.82	103.7	934.903	189							1996.7.25
96FL-	T3-394	Fossil	99.25	103.49	934.897	212	25	230					1996.7.25
96FL-	T3-395	Lithic	99.06	103.48	934.899	225			26	26	13	6	1996.7.25
96FL-	T3-396	Fossil	99.35	103.48	934.915	236	12						1996.7.25
96FL-	T3-397	Lithic	99.98	103.38	934.919	145	32	55	22	14	9	3	1996.7.25
96FL-	T3-398	Fossil	99.95	103.78	934.922	240	22	60					1996.7.25
96FL-	T3-399	Fossil	100.97	103.23	934.843	190	28	10					1996.7.25
96FL-	T3-400	Fossil	99.11	103.22	934.905	254							1996.7.25
96FL-	T3-401	Fossil	99.1	103.08	934.904	220	31	40					1996.7.25
96FL-	T3-402	Fossil	99.2	104.62	934.914	134	20	314					1996.7.25
96FL-	T3-403	Fossil	99.24	104.47	934.903	246							1996.7.25
96FL-	T3-404	Fossil	99.07	104.25	934.908	170							1996.7.25
96FL-	T3-405	Lithic	99.41	104.32	934.906	169	29	349	44	21	19	13	1996.7.25
96FL-	T3-406	Fossil	99.51	104.36	934.919		24	15					1996.7.25
96FL-	T3-407	Fossil	99.32	104.09	934.945	95	21	190					1996.7.25
96FL-	T3-408	Fossil	99.62	104.16	934.945	255	20	75					1996.7.25
96FL-	T3-409	Fossil	99.99	104.19	934.945	231	21	51					1996.7.25
96FL-	T3-410	Fossil	99.23	105.9	934.911	230							1996.7.25
96FL-	T3-411	Fossil	98.08	105.95	934.955								1996.7.25
96FL-	T3-412	Fossil	98.73	104.15	934.946	95							1996.7.25
96FL-	T3-413	Fossil	98.16	104.37	934.919	265	4	265					1996.7.25
96FL-	T3-414	Fossil	98.31	104.36	934.935								1996.7.25
96FL-	T3-415	Fossil	98.38	104.39	934.937	173	7	353					1996.7.25
96FL-	T3-416	Fossil	98.57	104.41	934.938	162	8	162					1996.7.25
96FL-	T3-417	Fossil	98.78	104.34	934.945	250	28	250					1996.7.25
96FL-	T3-418	Fossil	98.05	104.67	934.936	215	4	35					1996.7.25
96FL-	T3-419	Fossil	98.5	104.74	934.9	230	24	50					1996.7.25
96FL-	T3-420	Fossil	98.57	105	934.929	120							1996.7.25
96FL-	T3-421	Fossil	98.03	103.01	934.916	209	7	29					1996.7.25
96FL-	T3-422	Fossil	98.26	103.04	934.919	116	50	290					1996.7.25
96FL-	T3-423	Fossil	98.28	103.13	934.908	120	7	120					1996.7.25
96FL-	T3-424	Fossil	98.63	103.1	934.923		15	64					1996.7.25
96FL-	T3-425	Fossil	98.11	103.55	934.915	130							1996.7.25
96FL-	T3-426												1996.7.25
96FL-	T3-427	Lithic	98.4	102.52	934.915	140	11	140	30	23	8	6	1996.7.25
96FL-	T3-428	Fossil	98.62	102.85	934.918		45	210					1996.7.25
96FL-	T3-429	Fossil	98.33	102.94	934.88	115	44	275					1996.7.25
96FL-	T3-430	Fossil	99.92	102.75	934.891	261	44	81					1996.7.25
96FL-	T3-431	Fossil	99.96	102.76	934.887	261	35	81					1996.7.25
96FL-	T3-432	Fossil	99.96	102.82	934.9								1996.7.25
96FL-	T3-433	Fossil	100	102.84	934.91								1996.7.25
96FL-	T3-434	Fossil	98.25	101.13	934.903	207							1996.7.25
96FL-	T3-435	Lithic	98.4	101.08	934.895		48	300	24	21	6	3	1996.7.25
96FL-	T3-436	Fossil	98.25	101.72	934.918	142							1996.7.25
96FL-	T3-437												1996.7.25
96FL-	T3-438	Lithic	98.57	100.04	934.825	103			80	42	22	86	1996.7.25
96FL-	T3-439	Fossil	98.72	100.25	934.917	106	16	106					1996.7.25
96FL-	T3-440	Fossil	98.06	100.23	934.908	195	38	15					1996.7.25
96FL-	T3-441	Fossil	98.9	101.62	934.9								1996.7.25
96FL-	T3-442	Fossil	97.15	101.2	934.903	264							1996.7.25
96FL-	T3-443	Fossil	99.54	100.82	934.845	164							1996.7.26
96FL-	T3-444	Fossil	99.58	100.56	934.846	114							1996.7.26
96FL-	T3-445	Fossil	99.88	101.98	934.83	123	18	303					1996.7.26
96FL-	T3-446	Fossil	99.83	101.91	934.833								1996.7.26
96FL-	T3-447	Fossil	99.34	101.77	934.829	123	16	123					1996.7.26
96FL-	T3-448	Fossil	99.77	101.63	934.81	225	19	225					1996.7.26
96FL-	T3-449	Fossil	99.73	101.43	934.798	210	70	290					1996.7.26
96FL-	T3-450												1996.7.26
96FL-	T3-451	Fossil	99.41	101.16	934.82	215	10	215					1996.7.26
96FL-	T3-452	Fossil	99.52	101.15	934.83	225							1996.7.26
96FL-	T3-453												1996.7.26
96FL-	T3-454	Lithic	99.9	101.25	934.777	167			78	50	29	93	1996.7.26
96FL-	T3-455	Fossil	99.25	102.9	934.87	136	38	220					1996.7.26
96FL-	T3-456	Fossil	99.92	102.9	934.863								1996.7.26
96FL-	T3-457	Fossil	99.91	102.81	934.83								1996.7.26
96FL-	T3-458	Fossil	99.9	102.74	934.856								1996.7.26
96FL-	T3-459	Fossil	99.91	102.76	934.85	185	20	5					1996.7.26
96FL-	T3-460	Fossil	99.95	102.77	934.857	145	36	325					1996.7.26
96FL-	T3-461	Fossil	99.82	102.74	934.88	130							1996.7.26
96FL-	T3-462	Fossil	99.95	102.66	934.85	133	12	133					1996.7.26
96FL-	T3-463	Fossil	99.65	102.63	934.845	128							1996.7.26
96FL-	T3-464	Fossil	99.36	102.69	934.84	122							1996.7.26
96FL-	T3-465	Fossil	99.08	102.56	934.839	107							1996.7.26
96FL-	T3-466	Fossil	99.95	102.4	934.863	168							1996.7.26
96FL-	T3-467	Fossil	99.88	102.74	934.875	280							1996.7.26
96FL-	T3-468	Lithic	99.87	102.2	934.89				18	21	4	1	1996.7.26
96FL-	T3-469	Fossil	99.22	102.34	934.85	215							1996.7.26
96FL-	T3-470	Fossil	99.93	103.85	934.86	204							1996.7.26
96FL-	T3-471	Fossil	99.66	103.74	934.841	130	22	310					1996.7.26
96FL-	T3-472												1996.7.26
96FL-	T3-473	Fossil	99.92	103.38	934.85	255							1996.7.26
96FL-	T3-474	Fossil	99.09	103.66	934.835	96	6	276					1996.7.26
96FL-	T3-475	Fossil	99.4	104.92	934.845	261	21	81					1996.7.26
96FL-	T3-476	Fossil	99.11	104.11	934.847		50	275					1996.7.26
96FL-	T3-477	Fossil	99.94	104.18	934.88	170	16	350					1996.7.26
96FL-	T3-478	Lithic	98.04	104.08	934.905				28	27	14	10	1996.7.26
96FL-	T3-479	Fossil	99.43	101.52	934.82	122							1996.7.26
96FL-	T3-480	Lithic	98.16	104.75	934.9		20	155	13	16	7	1	1996.7.26
96FL-	T3-481	Fossil	98.5	104.7	934.865	141							1996.7.26
96FL-	T3-482	Fossil	98.68	104.56	934.9		34	250					1996.7.26
96FL-	T3-483	Lithic	98.81	104.26	934.86		13	214	71	61	29	100	1996.7.26
96FL-	T3-484	Fossil	98.79	104.73	934.867	104	14	201					1996.7.26
96FL-	T3-485	Fossil	98.83	103.02	934.895	144							1996.7.26
96FL-	T3-486	Fossil	98.06	103.34	934.895	230	33	319					1996.7.26
96FL-	T3-487	Fossil	99.55	103.67	934.845								1996.7.26
96FL-	T3-488	Fossil	98.05	103.59	934.87	231							1996.7.26
96FL-	T3-489	Fossil	98.09	103.68	934.885	160							1996.7.26
96FL-	T3-490	Fossil	98.22	103.67	934.855								1996.7.26
96FL-	T3-491	Fossil	98.41	103.59	934.884	160	18	340					1996.7.26
96FL-	T3-492	Fossil	98.72	103.34	934.848	132	5	132					1996.7.26
96FL-	T3-493	Fossil	98.86	103.58	934.878	255	51	255					1996.7.26
96FL-	T3-494	Fossil	98.2	102.12	934.863	120							1996.7.26
96FL-	T3-495	Fossil	98.04	102.82	934.865	246							1996.7.26
96FL-	T3-496	Fossil	98.12	102.83	934.86	242							1996.7.26
96FL-	T3-497	Fossil	98.22	102.86	934.86	251	55	71					1996.7.26
96FL-	T3-498	Lithic	98.09	101.3	934.851		31	257	51	38	12	22	1996.7.26
96FL-	T3-499	Fossil	98.26	101.15	934.855	194							1996.7.26
96FL-	T3-500	Fossil	100	101.7	934.89	165	15	165					1996.7.26
96FL-	T3-501	Fossil	98.73	101.87	934.856	175							1996.7.26
96FL-	T3-502	Fossil	98.45	100.85	934.863	196							1996.7.26
96FL-	T3-503	Fossil	98.6	100.66	934.812	147							1996.7.28
96FL-	T3-504	Fossil	98.5	100.55	934.808	95	15	95					1996.7.28
96FL-	T3-505	Fossil	98.51	100.42	934.8	262	10	262					1996.7.28
96FL-	T3-506	Fossil	98.25	100.54	934.788								1996.7.28
96FL-	T3-507	Fossil	98.34	99.05	934.81	248	41	68					1996.7.28
96FL-	T3-508	Fossil	98.27	99.02	934.806	139	13	139					1996.7.28
96FL-	T3-509	Fossil	99.63	100.71	934.807	210							1996.7.28
96FL-	T3-510	Fossil	99.45	100.96	934.806								1996.7.28
96FL-	T3-511	Fossil	99.21	100.79	934.838	175							1996.7.28
96FL-	T3-512	Fossil	99.02	100.65	934.803	170							1996.7.28
96FL-	T3-513	Fossil	99.39	100.48	934.816	190							1996.7.28
96FL-	T3-514	Fossil	99.25	100.09	934.823	150	6	150					1996.7.28
96FL-	T3-515	Fossil	99.66	100.16	934.813	258	11	352					1996.7.28
96FL-	T3-516	Lithic	99.9	100.15	934.773	160	59	245	62	29	16	29	1996.7.28
96FL-	T3-517	Fossil	99.98	100.18	934.798	146	13	345					1996.7.28
96FL-	T3-518												1996.7.28
96FL-	T3-519	Fossil	99.88	101.97	934.822	198	16	198					1996.7.28
96FL-	T3-520	Fossil	99.75	101.9	934.806	192							1996.7.28
96FL-	T3-521	Fossil	99.09	101.52	934.8	200	10	20					1996.7.28
96FL-	T3-522												1996.7.28
96FL-	T3-523	Lithic	98.17	102.33	934.788	247	54	247	32	23	14	6	1996.7.28
96FL-	T3-524												1996.7.28
96FL-	T3-525												1996.7.28
96FL-	T3-526												1996.7.28
96FL-	T3-527	Fossil	98.27	102.83	934.813	215	15	215					1996.7.28
96FL-	T3-528	Fossil	98.94	102.96	934.813	117	6	297					1996.7.28
96FL-	T3-529	Lithic	98.63	102.87	934.82	145	10	245	22	21	6	1	1996.7.28
96FL-	T3-530	Fossil	98.77	102.62	934.808	140	33	140					1996.7.28
96FL-	T3-531	Lithic	98.09	102.12	934.823	130			17	11	3	0.5	1996.7.28
96FL-	T3-532	Fossil	99.9	102.27	934.843	247	12	67					1996.7.28
96FL-	T3-533	Fossil	99.71	102.18	934.791	148	7	148					1996.7.28
96FL-	T3-534	Fossil	99.64	102.2	934.766	105	12	105					1996.7.28
96FL-	T3-535	Fossil	99.24	102.96	934.768	266	19	266					1996.7.28
96FL-	T3-536	Fossil	99.97	102.82	934.803	230	27	230					1996.7.28
96FL-	T3-537	Fossil	99.54	102.88	934.798	172							1996.7.28
96FL-	T3-538	Lithic	99.34	102.77	934.788				44	22	12	13	1996.7.28
96FL-	T3-539	Fossil	99.42	102.9	934.789	255	20	255					1996.7.28
96FL-	T3-540	Fossil	98.94	103.66	934.829	230	21	230					1996.7.28
96FL-	T3-541	Fossil	98.8	103.78	934.803	138							1996.7.28
96FL-	T3-542	Fossil	98.5	103.72	934.823	260	6	260					1996.7.28
96FL-	T3-543	Lithic	99.28	103.65	934.807	110			37	24	14	14	1996.7.28
96FL-	T3-544	Fossil	98.05	102.15	934.834	92							1996.7.28
96FL-	T3-545	Fossil	99.26	103.48	934.811	245	20	245					1996.7.28
96FL-	T3-546	Fossil	99.15	103.45	934.818	195	13	195					1996.7.28
96FL-	T3-547	Fossil	99.13	103.43	934.808	115	31	295					1996.7.28
96FL-	T3-548	Fossil	99.29	103.2	934.805	229							1996.7.28
96FL-	T3-549	Fossil	98.05	104.93	934.833	115	41	210					1996.7.28
96FL-	T3-550	Fossil	99.15	104.14	934.808	228							1996.7.28
96FL-	T3-551	Fossil	99.45	104.3	934.834	195	12	15					1996.7.28
96FL-	T3-552	Lithic	98.55	104.82	934.797				13	11	5	0.5	1996.7.28
96FL-	T3-553	Lithic	99.1	104.7	934.754	212			29	19	8	4	1996.7.30
96FL-	T3-554	Fossil	99.31	103.58	934.774	146	14	146					1996.7.30
96FL-	T3-555	Fossil	100.98	103.8	934.747								1996.7.30
96FL-	T3-556	Fossil	99.45	103.9	934.779	142	2	142					1996.7.30
96FL-	T3-557	Fossil	99.96	103.58	934.766	160							1996.7.30
96FL-	T3-558	Fossil	98.78	103.22	934.769	100	13	280					1996.7.30
96FL-	T3-559	Lithic	99.2	102.44	934.744				17	13	7	1	1996.7.30
96FL-	T3-560	Fossil	99.52	102.94	934.744	100	3	100					1996.7.30
96FL-	T3-561	Lithic	99.42	101.1	934.765	200			17	14	3	0.5	1996.7.30
96FL-	T3-562	Lithic	99.17	103	934.734				15	11	3	0.5	1996.7.30
96FL-	T3-563	Fossil	99.02	101	934.732	100	12	100					1996.7.30
96FL-	T3-564												1996.7.30
96FL-	T3-565	Fossil	99	101.95	934.733	230							1996.7.30
96FL-	T3-566	Fossil	99.08	100.28	934.738	138							1996.7.30
96FL-	T3-567	Fossil	99.09	100.29	934.745	148							1996.7.30
96FL-	T3-568	Fossil	99.33	100.72	934.744	268							1996.7.30
96FL-	T3-569	Fossil	99.02	100.92	934.739								1996.7.30
96FL-	T3-570	Fossil	99.84	100.81	934.756	190							1996.7.30
96FL-	T3-571	Fossil	99.91	100.54	934.758	256	49	180					1996.7.30
96FL-	T3-572	Fossil	99.7	100.03	934.769	145	4	325					1996.7.30
96FL-	T3-573	Fossil	98.63	100.9	934.739								1996.7.30
96FL-	T3-574	Fossil	98.71	100.94	934.75	104	18	284					1996.7.30
96FL-	T3-575	Fossil	98.74	100.04	934.726	170	27	20					1996.7.30
96FL-	T3-576	Fossil	98.46	101.75	934.732	135							1996.7.30
96FL-	T3-577												1996.7.30
96FL-	T3-578	Lithic	98.47	102.93	934.719	136	50	45	120	58	36	259	1996.7.30
96FL-	T3-579	Fossil	99.95	100.93	934.685	116	10	116					1996.7.30
96FL-	T3-580	Fossil	99.72	99.05	934.74	101	10	101					1996.7.31
96FL-	T3-581	Lithic	99.42	100.87	934.69	110			34	53	13	16	1996.7.31
96FL-	T3-582	Lithic	99.2	100.3	934.735	132			27	20	8	4	1996.7.31
96FL-	T3-583	Lithic	99.16	100.33	934.692	260	37	80	24	23	7	5	1996.7.31
96FL-	T3-584	Fossil	99.49	100.27	934.7	245							1996.7.31
96FL-	T3-585	Lithic	99.93	100.39	934.693	136			12	8	3	0.5	1996.7.31
96FL-	T3-586	Fossil	98.02	101.96	934.695	126							1996.7.31
96FL-	T3-587	Fossil	99.14	101.43	934.734	245							1996.7.31
96FL-	T3-588	Fossil	99.23	101.08	934.709	138							1996.7.31
96FL-	T3-589	Fossil	99.6	102.9	934.717	190	22	10					1996.7.31
96FL-	T3-590	Fossil	98.32	102.86	934.691	140	36	140					1996.7.31
96FL-	T3-591	Fossil	99.85	102.03	934.73	240							1996.7.31
96FL-	T3-592	Fossil	98.52	101.85	934.673	105							1996.7.31
96FL-	T3-593	Fossil	98.69	101.98	934.68	245	31	245					1996.7.31
96FL-	T3-594	Fossil	98.82	101.93	934.673	199							1996.7.31
96FL-	T3-595												1996.8.1
96FL-	T3-596	Lithic	99.38	102.32	934.668	245	27	65	27	26	18	13	1996.8.1
96FL-	T3-597	Fossil	99.5	102.27	934.659	265							1996.8.1
96FL-	T3-598	Fossil	98.38	102.95	934.638	230							1996.8.2
96FL-	T3-599	Fossil	98.67	102.98	934.645	130	2	130					1996.8.2
96FL-	T3-600	Fossil	99.22	100.2	934.536	220							1996.8.3
96FL-	T3-601	Fossil	99.49	100.13	934.52	110	5	290					1996.8.3
96FL-	T3-602												1996.8.3
96FL-	T3-603	Fossil	98.57	102.93	934.554	165	45	345					1996.8.3
96FL-	T3-604	Fossil	98.69	102.73	934.549	260	37	260					1996.8.3
96FL-	T3-605	Lithic	99.21	100.7	934.358				78	75	65	661	1996.8.7
96FL-	T3-606	Fossil	99.5	100.5									1996.12.24
96FL-	T3-607	Fossil	99.5	102.5									1996.12.24
96FL-	T3-608	Fossil	98.5	104.5									1996.12.24
96FL-	T3-609	Fossil	99.5	104.5									1996.12.24
96FL-	T3-610	Fossil											1996.12.24
96FL-	T3-611	Fossil	98.5	104.5									1996.12.24
96FL-	T3-612	Fossil	99.5	104.5									1996.12.24
96FL-	T3-613	Fossil	99.5	104.5									1996.12.24
96FL-	T3-614	Fossil	98.5	101.5									1996.12.24
96FL-	T3-615	Fossil											1996.12.28
96FL-	T3-616	Fossil	98.6	103.26									1996.12.28
96FL-	T3-617	Lithic	99.5	104.5					17	15	6	2	1996.12.28
96FL-	T3-618	Lithic	99.5	104.5					29	25	17	11	1996.12.28
96FL-	T3-619	Lithic	99.5	104.5					40	31	16	23	1996.12.28
96FL-	T3-620	Lithic	99.5	101.5					36	36	22	24	1996.12.28
96FL-	T3-621	Lithic	98.5	102.5					17	15	6	2	1996.12.28
96FL-	T3-622	Fossil	99.5	103.5									1996.12.28
96FL-	T3-623	Fossil	99.5	100.5									1996.12.28
96FL-	T3-624	Fossil	99.5	103.5									1996.12.28

## Sheet: TOK
Number		Type	Coordinate (m)			Occurrence (°)			Measurement (mm)			Weigth(gr.)	Date
			North	East	Altitude	Orientation	Degree	Dip	Length	Width	Thickness
96FL-	TOK-1	Lithic	103.37	102.96	936.958	338	0	/	67	54	38	149	1996.7.22
96FL-	TOK-2	Lithic	102.4	100.64	936.9	130	10	130	62	45	30	83	1996.7.22
96FL-	TOK-3	Lithic	101.47	100.46	936.898	65	90	155	72	49	16	42	1996.7.22
96FL-	TOK-4	Lithic	100.84	100.49	936.915	56	0	/	57	49	35	88	1996.7.22
96FL-	TOK-5	Lithic	100.94	100.08	936.9	82	0	/	43	33	9	10	1996.7.22
96FL-	TOK-6	Lithic	100.5	101.18	936.885	102	23	100	38	31	14	18	1996.7.22
96FL-	TOK-7	Lithic	101.64	101.12	936.905	20	4	10	33	38	9	12	1996.7.22
96FL-	TOK-8	Lithic	104.88	103.35	936.802	75	0	0	36	39	19	16	1996.7.23
96FL-	TOK-9	Lithic	103.86	102.95	936.773	55	16	55	35	26	15	18	1996.7.23
96FL-	TOK-10	Lithic	102.57	103.02	936.782	132	64	40	40	30	12	10	1996.7.23
96FL-	TOK-11	Lithic	101.92	102.56	936.75	140	0	/	30	25	15	11	1996.7.23
96FL-	TOK-12	Lithic	101.9	102.98	936.776	0	0	/	19	33	13	10	1996.7.23
96FL-	TOK-13	Fossil	101.17	102.07	936.76	80	0	/					1996.7.23
96FL-	TOK-14	Lithic	100.98	102.17	936.742	0	18	80	23	12	4	1	1996.7.23
96FL-	TOK-15	Lithic	101.74	100.47	936.644	335	16	155	25	16	8	3	1996.7.23
96FL-	TOK-16	Lithic	102.37	100.04	936.64	100	19	100	68	46	34	109	1996.7.23
96FL-	TOK-17	Fossil	103.7	100.49	936.754	57	0	/					1996.7.23
96FL-	TOK-18	Fossil	103.74	101.05	936.743	66	39	115					1996.7.23
96FL-	TOK-19	Lithic	102.17	101.88	936.757	136	0	/	23	16	12	6	1996.7.23
96FL-	TOK-20	Fossil	101.98	101.62	936.758	345	50	340					1996.7.23
96FL-	TOK-21	Fossil	104.05	101.86	936.664	120	6	300					1996.7.23
96FL-	TOK-22	Fossil	104.15	101.3	936.775								1996.7.23
96FL-	TOK-23	Fossil	104.14	103.8	936.772	136	0	/					1996.7.24
96FL-	TOK-24	Fossil	103.99	104.13	936.74	355	0	/					1996.7.24
96FL-	TOK-25	Fossil	103.27	103.87	936.752	132	0	/					1996.7.24
96FL-	TOK-26	Fossil	103.24	104.99	936.751	55	0	/					1996.7.24
96FL-	TOK-27	Fossil	102.66	104.4	936.753	10	5	195					1996.7.24
96FL-	TOK-28	Lithic	102.24	103.65	936.722	340	35	169	51	21	14	15	1996.7.24
96FL-	TOK-29	Fossil	102.21	102.7	936.714	113	0	/					1996.7.24
96FL-	TOK-30	Fossil	102.89	103.23	936.73	100	0	/					1996.7.24
96FL-	TOK-31	Fossil	102.49	102.84	936.751	95	0	/					1996.7.24
96FL-	TOK-32	Lithic	102.31	102.8	936.752	110	2	105	25	20	15	6	1996.7.24
96FL-	TOK-33	Fossil	102.05	102.58	936.74	130	10	135					1996.7.24
96FL-	TOK-34	Lithic	102.03	103.2	936.726	140	26	107	26	46	15	18	1996.7.24
96FL-	TOK-35	Lithic	103.47	103.23	936.74	100	0	/	61	46	20	42	1996.7.24
96FL-	TOK-36	Fossil	101.24	103.02	936.745	0	0	/					1996.7.24
96FL-	TOK-37	Fossil	101.86	102.08	936.734	345	0	/					1996.7.24
96FL-	TOK-38	Fossil	101.01	102.99	936.712	40	0	/					1996.7.24
96FL-	TOK-39	Fossil	101.06	102.87	936.69	110	0	/					1996.7.24
96FL-	TOK-40	Fossil	101.58	102.17	936.717	345	0	/					1996.7.24
96FL-	TOK-41	Lithic	104.5	101.76	936.71	35	0	/	26	22	15	12	1996.7.24
96FL-	TOK-42	Fossil	104.8	102.25	936.709	37	0	/					1996.7.24
96FL-	TOK-43	Fossil	103.76	100.08	936.712	90	0	/					1996.7.24
96FL-	TOK-44	Fossil	103.96	100.58	936.726	65	0	/					1996.7.24
96FL-	TOK-45	Lithic	103.3	100.98	936.724	355	0	/	24	14	5	2	1996.7.24
96FL-	TOK-46	Fossil	103.55	100.81	936.742	15	23	35					1996.7.24
96FL-	TOK-47	Lithic	102.36	100.7	936.697	325	0	/	31	27	15	16	1996.7.24
96FL-	TOK-48	Fossil	102.82	101.28	936.687	340	32	160					1996.7.24
96FL-	TOK-49	Fossil	102.117	100.84	936.685	50	0	/					1996.7.24
96FL-	TOK-50	Fossil	102.85	100.85	936.696	180	0	/					1996.7.24
96FL-	TOK-51	Lithic	102.53	101.68	936.706	15	35	130	31	28	11	7	1996.7.24
96FL-	TOK-52	Lithic	102	101	936.726	64	40	220	41	29	20	18	1996.7.24
96FL-	TOK-53	Fossil	101.37	100.31	936.699	333	0	/					1996.7.24
96FL-	TOK-54	Lithic	101.61	101.24	936.69	355	0	/	29	16	11	5	1996.7.24
96FL-	TOK-55	Fossil	101.4	100.05	936.686	350	0	/					1996.7.24
96FL-	TOK-56	Fossil	101.09	100.01	936.693	30	0	/					1996.7.24
96FL-	TOK-57	Fossil	104.8	104.05	936.687	55	0	/					1996.7.24
96FL-	TOK-58	Fossil	104.56	104.67	936.686	140	15	30					1996.7.24
96FL-	TOK-59	Fossil	104.25	104.78	936.727	40	0	/					1996.7.24
96FL-	TOK-60	Fossil	104.24	104.3	936.672	60	0	/					1996.7.24
96FL-	TOK-61	Fossil	103.96	104.17	936.731	130	15	30					1996.7.24
96FL-	TOK-62	Fossil	103.95	104.59	936.704	0	16	110					1996.7.24
96FL-	TOK-63	Fossil	104.78	103.05	936.706	0	0	/					1996.7.24
96FL-	TOK-64	Fossil	103.64	103.81	936.704	50	0	/					1996.7.24
96FL-	TOK-65	Fossil	103.58	103.27	936.662	0	20	180					1996.7.24
96FL-	TOK-66	Fossil	103.26	104.27	936.709	340	20	340					1996.7.24
96FL-	TOK-67	Fossil	103.52	104.85	936.71	130	0	/					1996.7.24
96FL-	TOK-68	Fossil	103.07	103.4	936.694	330	0	/					1996.7.24
96FL-	TOK-69	Fossil	103.01	103.25	936.659	335	11	/					1996.7.24
96FL-	TOK-70	Fossil	103.01	103.2	936.678	60	20	60					1996.7.24
96FL-	TOK-71	Fossil	102.9	103.68	936.672	30	0	/					1996.7.24
96FL-	TOK-72	Fossil	102.89	104.07	936.593	15	0	/					1996.7.24
96FL-	TOK-73	Fossil	102.87	103.24	936.657	20	0	/					1996.7.24
96FL-	TOK-74	Lithic	102.6	103.2	936.675	0	10	70	26	25	11	5	1996.7.24
96FL-	TOK-75	Fossil	102.6	103.3	936.678	340	0	/					1996.7.24
96FL-	TOK-76	Lithic	103.15	104.84	936.714	350	38	35	64	59	40	277	1996.7.24
96FL-	TOK-77	Fossil	102.56	104.25	936.739	330	55	140					1996.7.24
96FL-	TOK-78	Fossil	102.32	104.41	936.71	100	15	95					1996.7.24
96FL-	TOK-79	Fossil	102.21	104.35	936.735	120	0	/					1996.7.24
96FL-	TOK-80	Lithic	101.61	104.5	936.728	0	0	/	41	32	27	47	1996.7.24
96FL-	TOK-81	Fossil	103.3	102.43	936.722	75	28	250					1996.7.24
96FL-	TOK-82	Fossil	103.33	102.17	936.678	100	0	/					1996.7.24
96FL-	TOK-83	Fossil	102.8	102.11	936.689	70	0	/					1996.7.24
96FL-	TOK-84	Lithic	101.87	102.97	936.679	100	0	/	40	33	29	51	1996.7.24
96FL-	TOK-85	Fossil	101.14	102.08	936.673	80	8	175					1996.7.24
96FL-	TOK-86	Fossil	100.66	102.2	936.669	0	0	/					1996.7.24
96FL-	TOK-87	Lithic	100.83	102.69	936.672	80	0	/	83	52	37	143	1996.7.24
96FL-	TOK-88	Fossil	100.24	102	936.65	345	15	345					1996.7.24
96FL-	TOK-89	Fossil	103.06	104.45	936.698	0	15	0					1996.7.24
96FL-	TOK-90	Fossil	104.8	101.17	936.669	46	0	/					1996.7.25
96FL-	TOK-91	Fossil	103.77	101.48	936.71	0	20	275					1996.7.25
96FL-	TOK-92	Lithic	102.6	101.31	936.699	0	0	/	34	25	22	23	1996.7.25
96FL-	TOK-93	Fossil	101.68	101.97	936.662	40	25	40					1996.7.25
96FL-	TOK-94	Fossil	101.07	101.52	936.654	345	24	265					1996.7.25
96FL-	TOK-95	Fossil	101.13	101.16	936.671	345	24	265					1996.7.25
96FL-	TOK-96	Fossil	101.1	101.02	936.666	125	20	110					1996.7.25
96FL-	TOK-97	Fossil	100.78	101.14	936.638	0	90	/					1996.7.25
96FL-	TOK-98	Lithic	100.63	101.81	936.662	10	18	90	39	38	20	22	1996.7.25
96FL-	TOK-99	Lithic	100.55	101.34	936.677	0	90	/	43	32	24	26	1996.7.25
96FL-	TOK-100	Fossil	100.43	101.95	936.639	100	18	270					1996.7.25
96FL-	TOK-101												1996.7.25
96FL-	TOK-102	Lithic	101.44	100.18	936.66	44	52	320	37	35	21	26	1996.7.25
96FL-	TOK-103	Lithic	104.88	102.33	936.597	0	5	90	23	16	6	2	1996.7.25
96FL-	TOK-104	Fossil	104.4	102.4	936.638	65	32	240					1996.7.25
96FL-	TOK-105	Fossil	104.81	102.76	936.628	50	50	50					1996.7.25
96FL-	TOK-106	Fossil	104.72	103	936.63	0	0	/					1996.7.25
96FL-	TOK-107	Fossil	104.26	102.92	936.644	60	15	230					1996.7.25
96FL-	TOK-108	Lithic	104.15	102.95	936.615	20	20	110	31	20	6	5	1996.7.25
96FL-	TOK-109	Fossil	105	102.92	936.627	100	0	/					1996.7.25
96FL-	TOK-110	Fossil	105	102.68	936.666	0	90	/					1996.7.25
96FL-	TOK-111	Fossil	104.36	103.19	936.64	0	38	360					1996.7.25
96FL-	TOK-112	Fossil	104.42	103.77	936.637	0	20	0					1996.7.25
96FL-	TOK-113	Lithic	103.88	103.48	936.63	140	0	/	40	27	16	17	1996.7.25
96FL-	TOK-114	Fossil	103.92	103.94	936.651	70	0	/					1996.7.25
96FL-	TOK-115	Lithic	103.96	104.69	936.653	0	26	0	45	37	21	29	1996.7.25
96FL-	TOK-116	Fossil	103.9	104.68	936.665	90	0	/					1996.7.25
96FL-	TOK-117	Fossil	103.95	104.69	936.659	10	0	/					1996.7.25
96FL-	TOK-118	Fossil	103.03	104.03	936.647	30	0	/					1996.7.25
96FL-	TOK-119	Fossil	102.42	104.06	936.681	60	37	155					1996.7.25
96FL-	TOK-120	Fossil	102.08	104.78	936.681	355	35	35					1996.7.25
96FL-	TOK-121	Fossil	102.2	104.05	936.692	115	0	/					1996.7.25
96FL-	TOK-122	Fossil	100.86	104.64	936.689	30	30	145					1996.7.25
96FL-	TOK-123	Fossil	101.17	103.44	936.633	155	0	/					1996.7.25
96FL-	TOK-124	Fossil	102.42	103.15	936.662	125	0	/					1996.7.25
96FL-	TOK-125												1996.7.25
96FL-	TOK-126	Fossil	100.15	103.36	936.682	35	90	/					1996.7.25
96FL-	TOK-127	Fossil	106	101.29	936.621	45	50	45					1996.7.26
96FL-	TOK-128	Fossil	104.15	101.74	936.638	0	20	270					1996.7.26
96FL-	TOK-129	Fossil	103.85	101.66	936.664	75	74	190					1996.7.26
96FL-	TOK-130	Lithic	103.63	101.65	936.625	345	0	/	23	23	7	3	1996.7.26
96FL-	TOK-131	Fossil	102.7	101.29	936.668	50	45	50					1996.7.26
96FL-	TOK-132	Fossil	101.08	101	936.614	20	30	30					1996.7.26
96FL-	TOK-133												1996.7.26
96FL-	TOK-134	Fossil	103.38	100.73	936.509	45	0	/					1996.7.26
96FL-	TOK-135	Fossil	103.77	100.48	936.529	100	10	160					1996.7.26
96FL-	TOK-136	Fossil	105	101.85	936.58	330	0	/					1996.7.26
96FL-	TOK-137	Fossil	105.06	104.37	936.601	25	0	/					1996.7.26
96FL-	TOK-138	Fossil	104.44	104.46	936.605	118	0	/					1996.7.26
96FL-	TOK-139	Fossil	104.13	105.88	936.615	138	18	138					1996.7.26
96FL-	TOK-140	Lithic	104.21	104	936.575	50	18	50	33	28	14	17	1996.7.26
96FL-	TOK-141	Fossil	104.86	103.26	936.625	100	0	/					1996.7.26
96FL-	TOK-142	Fossil	104.61	1103.69	936.595	25	2	205					1996.7.26
96FL-	TOK-143	Fossil	104.16	103.96	936.578	115	3	115					1996.7.26
96FL-	TOK-144	Fossil	104.08	103.55	936.575	50	0	/					1996.7.26
96FL-	TOK-145	Lithic	104.05	103.2	936.596	327	15	230	45	27	16	18	1996.7.26
96FL-	TOK-146	Fossil	103	103.5	936.591	355	0	/					1996.7.26
96FL-	TOK-147	Fossil	102.86	103.87	936.622	140	26	230					1996.7.26
96FL-	TOK-148	Lithic	102.25	103.3	936.602	330	0	/	21	20	9	4	1996.7.26
96FL-	TOK-149	Fossil	101.15	105	936.644	325	0	/					1996.7.26
96FL-	TOK-150	Fossil	101.16	104.76	936.633	135	13	227					1996.7.26
96FL-	TOK-151	Lithic	101.65	103.4	936.593	55	15	235	46	40	24	41	1996.7.26
96FL-	TOK-152	Fossil	101.46	103.35	936.582	325	28	145					1996.7.26
96FL-	TOK-153	Lithic	101.15	103.24	936.6	25	20	205	77	50	23	67	1996.7.26
96FL-	TOK-154	Lithic	100.84	105	936.655	180	0	/	38	27	9	8	1996.7.26
96FL-	TOK-155	Fossil	100.82	103.87	936.649	48	0	/					1996.7.26
96FL-	TOK-156	Fossil	100.23	104.68	936.622	55	52	55					1996.7.26
96FL-	TOK-157	Lithic	99.86	104.82	936.676	60	26	240	70	41	29	85	1996.7.26
96FL-	TOK-158	Fossil	99.07	104.57	936.672	129	23	309					1996.7.26
96FL-	TOK-159	Fossil	98.6	104.55	936.675	327	0	/					1996.7.26
96FL-	TOK-160	Fossil	98.55	104.1	936.67	54	4	234					1996.7.26
96FL-	TOK-161	Fossil	98.4	105	936.662	353	26	173					1996.7.26
96FL-	TOK-162	Fossil	104.76	100.4	936.552	50	0	/					1996.7.27
96FL-	TOK-163	Fossil	104.7	100.49	936.56	50	0	/					1996.7.27
96FL-	TOK-164	Fossil	104.69	102.3	936.587	60	30	220					1996.7.27
96FL-	TOK-165	Fossil	104.49	102.34	936.6	70	90	75					1996.7.27
96FL-	TOK-166	Fossil	104.65	102.85	936.591	100	35	110					1996.7.27
96FL-	TOK-167	Fossil	104.6	102.85	936.57	330	120	55					1996.7.27
96FL-	TOK-168												1996.7.27
96FL-	TOK-169	Fossil	104.58	102.75	936.578	55	0	50					1996.7.27
96FL-	TOK-170	Fossil	104.47	102.79	936.581	130	0	110					1996.7.27
96FL-	TOK-171	Fossil	104.32	102.5	936.587	340	20	135					1996.7.27
96FL-	TOK-172	Fossil	104.22	102.63	936.59	130	58	110					1996.7.27
96FL-	TOK-173	Lithic	104.04	102.6	936.588	20	20	75	25	21	8	4	1996.7.27
96FL-	TOK-174	Lithic	103.92	102.52	936.616	25	20	30	43	30	17	16	1996.7.27
96FL-	TOK-175	Fossil	103.58	102.7	936.63	45	2	55					1996.7.27
96FL-	TOK-176	Fossil	103.29	102.53	936.587	80	30	75					1996.7.27
96FL-	TOK-177	Fossil	103.85	102.4	936.598	105	32	285					1996.7.27
96FL-	TOK-178	Fossil	103.28	101.53	936.609	90	35	70					1996.7.27
96FL-	TOK-179	Fossil	103.69	100.68	936.582	130	5	150					1996.7.27
96FL-	TOK-180	Lithic	102.96	100.25	936.565	135	35	130	42	24	15	17	1996.7.27
96FL-	TOK-181	Lithic	102.46	101.54	936.574	40	2	100	21	16	6	3	1996.7.27
96FL-	TOK-182	Lithic	102.35	101.88	936.623	25	18	260	25	16	15	8	1996.7.27
96FL-	TOK-183	Lithic	102.27	101.9	936.591	340	2	170	25	28	11	8	1996.7.27
96FL-	TOK-184	Fossil	101.76	101.45	936.597	75	36	66					1996.7.27
96FL-	TOK-185												1996.7.27
96FL-	TOK-186	Lithic	101.68	101.73	936.592	55	37	27	43	19	9	6	1996.7.27
96FL-	TOK-187	Lithic	101.58	101.79	936.595	25	40	25	46	28	14	13	1996.7.27
96FL-	TOK-188												1996.7.27
96FL-	TOK-189	Fossil	101.85	101.98	936.62	50	38	45					1996.7.27
96FL-	TOK-190	Fossil	101.66	102.02	936.615	20	45	15					1996.7.27
96FL-	TOK-191	Fossil	101.95	102.68	936.608	345	2	150					1996.7.27
96FL-	TOK-192												1996.7.27
96FL-	TOK-193	Fossil	101.24	102.4	936.615	65	3	75					1996.7.27
96FL-	TOK-194	Fossil	101.28	102.42	936.602	130	5	110					1996.7.27
96FL-	TOK-195	Fossil	101.2	102.43	936.615	70	2	75					1996.7.27
96FL-	TOK-196	Lithic	101.12	102.1	936.613	125	44	165	50	42	36	43	1996.7.27
96FL-	TOK-197	Lithic	100.7	102.64	936.616	75	37	90	44	30	26	42	1996.7.27
96FL-	TOK-198	Fossil	100.64	102.62	936.62	105	40	75					1996.7.27
96FL-	TOK-199	Lithic	100.22	102.21	936.583	15	2	25	35	28	10	9	1996.7.27
96FL-	TOK-200	Lithic	100.32	101.78	936.577	130	3	110	33	24	8	4	1996.7.27
96FL-	TOK-201	Lithic	100.57	101.33	936.568	90	2	85	62	57	45	204	1996.7.27
96FL-	TOK-202	Lithic	100.86	101.02	936.592	90	90	/	33	40	14	14	1996.7.27
96FL-	TOK-203	Fossil	100.91	100.92	936.577	80	45	60					1996.7.27
96FL-	TOK-204	Fossil	102.29	101.11	936.566	80	3	78					1996.7.27
96FL-	TOK-205	Fossil	102.94	100	936.573	60	28	60					1996.7.27
96FL-	TOK-206	Fossil	103.21	100	936.595	335	3	20					1996.7.27
96FL-	TOK-207	Fossil	102.69	102.35	936.612	60	2	60					1996.7.27
96FL-	TOK-208	Fossil	102.58	102.82	936.632	140	2	130					1996.7.27
96FL-	TOK-209	Fossil	105.11	104.14	936.567	90	90	/					1996.7.27
96FL-	TOK-210	Fossil	104.73	104.61	936.564	330	0	/					1996.7.27
96FL-	TOK-211	Fossil	104.16	104.3	936.587	50	55	320					1996.7.27
96FL-	TOK-212	Fossil	105	103.44	936.534	75	18	250					1996.7.27
96FL-	TOK-213	Fossil	104.1	103.54	936.565	55	0	/					1996.7.27
96FL-	TOK-214	Fossil	103.68	104.55	936.566	25	25	60					1996.7.27
96FL-	TOK-215	Fossil	103.4	104.76	936.578	53	0	/					1996.7.27
96FL-	TOK-216	Fossil	103.18	104.66	936.563	70	0	/					1996.7.27
96FL-	TOK-217	Fossil	105.08	104.9	936.559	80	0	/					1996.7.27
96FL-	TOK-218	Fossil	104	103.53	936.603	78	0	/					1996.7.27
96FL-	TOK-219	Fossil	102.89	104.74	936.614	140	0	/					1996.7.27
96FL-	TOK-220	Fossil	102.97	104.38	936.575	0	0	/					1996.7.27
96FL-	TOK-221	Lithic	102.82	104.14	936.597	50	35	230	24	22	7	5	1996.7.27
96FL-	TOK-222	Fossil	102.44	104.66	936.603	327	0	/					1996.7.27
96FL-	TOK-223	Fossil	102.93	103.77	936.6	110	15	290					1996.7.27
96FL-	TOK-224	Fossil	102.82	103.88	936.588	140	0	/					1996.7.27
96FL-	TOK-225	Fossil	102.08	103.86	936.622	140	0	/					1996.7.27
96FL-	TOK-226	Fossil	102.1	103.3	936.62	60	65	150					1996.7.27
96FL-	TOK-227	Fossil	101.51	104.87	936.635	110	60	215					1996.7.27
96FL-	TOK-228	Lithic	101.47	103.36	936.6	90	0	/	37	37	30	66	1996.7.27
96FL-	TOK-229	Fossil	100.9	103.9	936.581	140	0	/					1996.7.27
96FL-	TOK-230	Lithic	100.54	104.26	936.596	355	0	/	50	44	22	50	1996.7.27
96FL-	TOK-231												1996.7.27
96FL-	TOK-232	Fossil	99.91	104.82	936.627	15	45	15					1996.7.27
96FL-	TOK-233	Fossil	100.22	103.9	936.57	0	0	/					1996.7.27
96FL-	TOK-234	Fossil	100	103.88	936.561	15	0	/					1996.7.27
96FL-	TOK-235	Lithic	100.13	103.47	936.564	0	0	/	35	22	20	16	1996.7.27
96FL-	TOK-236	Lithic	100.27	103.36	936.558	115	0	/	27	17	11	8	1996.7.27
96FL-	TOK-237	Fossil	99.34	104.2	936.622	95	0	/					1996.7.27
96FL-	TOK-238	Fossil	98.92	104.39	936.663	60	45	315					1996.7.27
96FL-	TOK-239	Fossil	98.56	104.54	936.55	85	0	/					1996.7.27
96FL-	TOK-240	Fossil	103.92	103.55	936.55	140	0	/					1996.7.27
96FL-	TOK-241	Fossil	100.85	102.25	936.572	55	20	140					1996.7.27
96FL-	TOK-242	Fossil	104.7	102.45	936.543	110	45	290					1996.7.27
96FL-	TOK-243	Fossil	104.65	101.53	936.502	30	35	130					1996.7.27
96FL-	TOK-244	Fossil	104.56	101.2	936.495	0	0	/					1996.7.27
96FL-	TOK-245	Fossil	104.41	101.25	936.525		90	20					1996.7.27
96FL-	TOK-246	Fossil	104.32	104.35	936.523	80	0	/					1996.7.27
96FL-	TOK-247	Fossil	104.16	101.73	936.528	70	0	/					1996.7.27
96FL-	TOK-248	Fossil	104.77	100.92	936.523	0	0	/					1996.7.27
96FL-	TOK-249	Fossil	104.88	100.94	936.502	335	0	/					1996.7.27
96FL-	TOK-250	Lithic	104.71	100.8	936.536	0	0	/	38	34	16	32	1996.7.27
96FL-	TOK-251												1996.7.27
96FL-	TOK-252	Fossil	104.98	100.16	936.506	0	0	/					1996.7.27
96FL-	TOK-253												1996.7.27
96FL-	TOK-254	Fossil	103.62	100.44	936.556	45	24	45					1996.7.27
96FL-	TOK-255												1996.7.27
96FL-	TOK-256	Lithic	103.68	100.06	936.528	10	0	/	37	21	20	16	1996.7.27
96FL-	TOK-257												1996.7.27
96FL-	TOK-258	Fossil	102.98	101.51	936.54	100	12	100					1996.7.27
96FL-	TOK-259	Fossil	102.45	101.44	936.529	0	0	/					1996.7.27
96FL-	TOK-260	Lithic	101.72	101.87	936.528	10	0	/	34	33	22	26	1996.7.27
96FL-	TOK-261												1996.7.27
96FL-	TOK-262	Fossil	101.24	101.53	936.548	0	0	/					1996.7.27
96FL-	TOK-263												1996.7.27
96FL-	TOK-264	Lithic	100.51	101.66	936.538	60	12	335	28	16	8	3	1996.7.27
96FL-	TOK-265	Lithic	100.26	101.77	936.53	35	0	/	47	33	31	63	1996.7.27
96FL-	TOK-266												1996.7.27
96FL-	TOK-267	Fossil	101.09	100.17	936.522	80	0	/					1996.7.27
96FL-	TOK-268	Lithic	102.08	100.4	936.509	20	0	/	50	20	17	13	1996.7.27
96FL-	TOK-269												1996.7.28
96FL-	TOK-270	Fossil	104.46	100.06	936.51	355	47	180					1996.7.28
96FL-	TOK-271	Fossil	104.82	100.21	936.46	140	58	140					1996.7.28
96FL-	TOK-272	Fossil	104.77	100.17	936.51	340	0	/					1996.7.28
96FL-	TOK-273	Fossil	104.29	100.62	936.464	34	0	/					1996.7.28
96FL-	TOK-274	Fossil	104.06	100.12	936.516	140	20	140					1996.7.28
96FL-	TOK-275	Fossil	103.9	100.35	936.503	335	0	/					1996.7.28
96FL-	TOK-276	Fossil	103.76	100.74	936.488	80	0	/					1996.7.28
96FL-	TOK-277	Fossil	103.48	100.06	936.532	330	0	/					1996.7.28
96FL-	TOK-278	Lithic	102.88	100.04	936.509	110	32	275	20	13	4	1	1996.7.28
96FL-	TOK-279	Fossil	102.33	100.36	936.492	337	0	/					1996.7.28
96FL-	TOK-280												1996.7.28
96FL-	TOK-281												1996.7.28
96FL-	TOK-282	Fossil	101.94	100.87	936.518	10	43	282					1996.7.28
96FL-	TOK-283	Lithic	101.71	100.38	936.515	103	0	/	73	59	54	294	1996.7.28
96FL-	TOK-284	Fossil	101.32	100.12	936.516	140	0	/					1996.7.28
96FL-	TOK-285	Fossil	101.16	100.12	936.526	90	0	/					1996.7.28
96FL-	TOK-286												1996.7.28
96FL-	TOK-287	Fossil	99.88	100.44	936.47	45	0	/					1996.7.28
96FL-	TOK-288	Fossil	99.57	100.52	936.503	80	0	/					1996.7.28
96FL-	TOK-289	Fossil	99.78	100.95	936.461	55	0	/					1996.7.28
96FL-	TOK-290	Fossil	99.52	100.9	936.494	95	28	95					1996.7.28
96FL-	TOK-291	Fossil	104.29	101.59	936.502	28	0	/					1996.7.28
96FL-	TOK-292	Lithic	104.48	101.98	936.481	335	0	/	26	14	7	2	1996.7.28
96FL-	TOK-293	Fossil	104.33	101.8	936.48	87	0	/					1996.7.28
96FL-	TOK-294	Fossil	104.25	101.7	936.479	330	0	/					1996.7.28
96FL-	TOK-295	Fossil	103.26	102.97	936.495	35	0	/					1996.7.28
96FL-	TOK-296	Fossil	102.8	101.1	936.482	110	0	/					1996.7.28
96FL-	TOK-297	Fossil	102.8	101.63	936.49	80	0	/					1996.7.28
96FL-	TOK-298												1996.7.28
96FL-	TOK-299												1996.7.28
96FL-	TOK-300												1996.7.28
96FL-	TOK-301												1996.7.28
96FL-	TOK-302												1996.7.28
96FL-	TOK-303	Lithic	99.85	101.88	936.482	330	0	/	29	22	15	6	1996.7.28
96FL-	TOK-304												1996.7.28
96FL-	TOK-305												1996.7.28
96FL-	TOK-306	Fossil	104.64	102.89	936.487	70	0	/					1996.7.28
96FL-	TOK-307	Lithic	104.13	102.7	936.518	140	0	/	38	32	11	12	1996.7.28
96FL-	TOK-308												1996.7.28
96FL-	TOK-309	Fossil	103.33	102.45	936.523	10	35	10					1996.7.28
96FL-	TOK-310	Lithic	103.3	102.48	936.538	95	35	345	33	15	14	7	1996.7.28
96FL-	TOK-311	Fossil	103.16	102.87	936.531	130	35	130					1996.7.28
96FL-	TOK-312	Lithic	103.22	102.45	936.421				22	15	8	2	1996.7.28
96FL-	TOK-313	Lithic	101.9	102.9	936.526	110	0	/	34	20	11	7	1996.7.28
96FL-	TOK-314	Fossil	101.52	102.13	936.52	335	0	/					1996.7.28
96FL-	TOK-315	Fossil	100.9	102.22	936.512	135	0	/					1996.7.28
96FL-	TOK-316	Lithic	100.67	102.89	936.553	75	0	/	35	33	19	20	1996.7.28
96FL-	TOK-317	Fossil	100.49	102.27	936.518	80	0	/					1996.7.28
96FL-	TOK-318	Lithic	100.22	102.2	936.509	359	0	/	28	16	7	3	1996.7.28
96FL-	TOK-319	Lithic	99.75	102.45	936.495	65	0	/	104	88	65	934	1996.7.28
96FL-	TOK-320	Fossil	99.68	102.35	936.53	120	0	/					1996.7.28
96FL-	TOK-321	Lithic	104.9	103.91	936.488	140	0	/	68	44	28	65	1996.7.28
96FL-	TOK-322	Fossil	104.91	103.8	936.507	325	22	325					1996.7.28
96FL-	TOK-323	Lithic	104.87	103.8	936.503	140	0	/	25	15	9	3	1996.7.28
96FL-	TOK-324	Fossil	104.65	103.36	936.481	121	36	30					1996.7.28
96FL-	TOK-325	Lithic	104.57	103.15	936.504	135	0	/	45	39	30	66	1996.7.28
96FL-	TOK-326	Fossil	104.21	103.14	936.487	75	45	75					1996.7.28
96FL-	TOK-327	Fossil	104.07	103.38	936.502	42	34	42					1996.7.28
96FL-	TOK-328	Fossil	103.56	103.28	936.493	95	0	/					1996.7.28
96FL-	TOK-329	Fossil	103.61	103.87	936.506	105	0	/					1996.7.28
96FL-	TOK-330	Fossil	103.6	103.96	936.509	129	0	/					1996.7.28
96FL-	TOK-331	Fossil	103.42	104	936.508	341	0	/					1996.7.28
96FL-	TOK-332	Lithic	103.44	103.54	936.518	39	0	/	22	10	9	2	1996.7.28
96FL-	TOK-333	Fossil	103.09	103.83	936.524	17	0	/					1996.7.28
96FL-	TOK-334	Fossil	102.91	103.04	936.496	330	0	/					1996.7.28
96FL-	TOK-335	Fossil	102.9	103.81	936.528	90	0	/					1996.7.28
96FL-	TOK-336	Lithic	102.3	103.74	936.529	115	0	/	40	22	7	5	1996.7.28
96FL-	TOK-337	Fossil	102.07	103.14	936.53	30	25	288					1996.7.28
96FL-	TOK-338	Fossil	101.92	103.41	936.521	95	0	/					1996.7.28
96FL-	TOK-339	Lithic	101.05	103.62	936.523	330	0	/	41	28	14	15	1996.7.28
96FL-	TOK-340	Fossil	100.42	103.32	936.503	139	0	/					1996.7.28
96FL-	TOK-341	Lithic	100	103.3	936.502	82	0	/	22	21	6	2	1996.7.28
96FL-	TOK-342	Lithic	104.43	104.45	936.475	119	0	/	22	21	13	7	1996.7.28
96FL-	TOK-343	Fossil	104.43	104.41	936.484	119	24	299					1996.7.28
96FL-	TOK-344	Fossil	104.38	104.38	936.47	355	0	/					1996.7.28
96FL-	TOK-345	Fossil	104.31	104.15	936.507	10	50	10					1996.7.28
96FL-	TOK-346	Fossil	104	104.11	936.502	2	0	/					1996.7.28
96FL-	TOK-347	Fossil	103.54	104.31	936.524	137	35	317					1996.7.28
96FL-	TOK-348	Lithic	101.73	103.92	936.505	105	0	/	20	19	8	3	1996.7.28
96FL-	TOK-349	Lithic	103.47	104.35	936.529	2	0	/	33	23	22	25	1996.7.28
96FL-	TOK-350	Fossil	102.32	104.12	936.543	40	39	40					1996.7.28
96FL-	TOK-351	Fossil	102.17	104.15	936.54	345	0	/					1996.7.28
96FL-	TOK-352	Fossil	102.14	104.1	936.544	122	0	/					1996.7.28
96FL-	TOK-353	Fossil	102.05	104.56	936.547	82	0	/					1996.7.28
96FL-	TOK-354	Fossil	101.05	104.22	936.55	105	0	/					1996.7.28
96FL-	TOK-355	Fossil	100.78	105	936.551	135	0	/					1996.7.28
96FL-	TOK-356	Fossil	100.36	104.4	936.567	35	0	/					1996.7.28
96FL-	TOK-357	Fossil	100.13	104.63	936.531	345	22	345					1996.7.28
96FL-	TOK-358	Fossil	99.59	104.48	936.532	342	0	/					1996.7.28
96FL-	TOK-359	Fossil	99.37	104.52	936.52	350	25	350					1996.7.28
96FL-	TOK-360	Fossil	99.3	104.91	936.512	70	0	/					1996.7.28
96FL-	TOK-361	Fossil	99.2	105	936.516	55	0	/					1996.7.28
96FL-	TOK-362	Lithic	99.13	104.87	936.529	52	0	/	102	82	36	312	1996.7.28
96FL-	TOK-363	Fossil	98.96	104.47	936.565	52	0	/					1996.7.28
96FL-	TOK-364	Fossil	98.96	104.18	936.539	132	0	/					1996.7.28
96FL-	TOK-365	Lithic	98.86	104.1	936.462	332	0	/	26	13	5	2	1996.7.28
96FL-	TOK-366	Fossil	98.73	104.56	936.452	40	0	/					1996.7.28
96FL-	TOK-367	Fossil	98.67	104.2	936.505	325	0	/					1996.7.28
96FL-	TOK-368	Fossil	98.61	104.88	936.496	45	0	/					1996.7.28
96FL-	TOK-369	Fossil	98.51	104.46	936.544	336	0	/					1996.7.28
96FL-	TOK-370	Fossil	98.29	104.13	936.559	140	0	/					1996.7.28
96FL-	TOK-371												1996.7.28
96FL-	TOK-372	Fossil	104.32	101	936.515	135	0	/					1996.7.28
96FL-	TOK-373												1996.7.29
96FL-	TOK-374												1996.7.29
96FL-	TOK-375	Lithic	104.19	100.12	936.435	98	0	/	44	51	13	31	1996.7.29
96FL-	TOK-376	Fossil	104.17	100.41	936.43	35	0	/					1996.7.29
96FL-	TOK-377	Lithic	104.66	100.8	936.436	58	0	/	15	18	4	1	1996.7.29
96FL-	TOK-378	Fossil	104.04	100.5	936.417	80	0	/					1996.7.29
96FL-	TOK-379	Fossil	104.95	100.97	936.406	5	0	/					1996.7.29
96FL-	TOK-380												1996.7.29
96FL-	TOK-381	Fossil	103.71	100.83	936.434	71	0	/					1996.7.29
96FL-	TOK-382	Fossil	103.56	100.93	936.402	10	0	/					1996.7.29
96FL-	TOK-383	Fossil	103.11	100.37	936.429	325	0	/					1996.7.29
96FL-	TOK-384	Lithic	102.88	100.65	936.427	15	27	15	16	15	8	2	1996.7.29
96FL-	TOK-385	Fossil	102.93	100.48	936.416	108	0	/					1996.7.29
96FL-	TOK-386	Fossil	102.85	100.44	936.446	122	0	/					1996.7.29
96FL-	TOK-387	Fossil	102.63	100.7	936.42	14	0	/					1996.7.29
96FL-	TOK-388	Lithic	102.13	100	936.458	65	0	/	30	43	17	18	1996.7.29
96FL-	TOK-389	Fossil	101.93	100	936.43	60	0	/					1996.7.29
96FL-	TOK-390	Fossil	101.8	100.05	936.428	350	0	/					1996.7.29
96FL-	TOK-391	Fossil	101.31	100.17	936.459	14	0	/					1996.7.29
96FL-	TOK-392	Fossil	101.32	100	936.457	105	0	/					1996.7.29
96FL-	TOK-393	Lithic	100.36	100.66	936.439	345	14	345	46	27	12	17	1996.7.29
96FL-	TOK-394	Fossil	104.9	102	936.453	310	0	/					1996.7.29
96FL-	TOK-395	Lithic	104.72	101.8	936.442	140	0	/	28	19	16	9	1996.7.29
96FL-	TOK-396	Fossil	104.59	101.77	936.427	340	43	340					1996.7.29
96FL-	TOK-397	Fossil	104.72	101.13	936.447	80	0	/					1996.7.29
96FL-	TOK-398	Lithic	104.62	101	936.428	55	0	/	32	25	25	22	1996.7.29
96FL-	TOK-399	Lithic	104.49	101.08	936.43	50	0	/	21	20	8	3	1996.7.29
96FL-	TOK-400	Fossil	104.43	101	936.428	80	41	80					1996.7.29
96FL-	TOK-401	Fossil	104.39	101.14	936.42	350	0	/					1996.7.29
96FL-	TOK-402	Fossil	104.2	101.13	936.422	117	0	/					1996.7.29
96FL-	TOK-403	Fossil	104.23	101.34	936.429	55	18	55					1996.7.29
96FL-	TOK-404	Fossil	104.29	101.72	936.461	50	0	/					1996.7.29
96FL-	TOK-405	Fossil	104	101.64	936.408	159	0	/					1996.7.29
96FL-	TOK-406	Fossil	103.85	101.68	936.426	250	0	/					1996.7.29
96FL-	TOK-407	Fossil	103.66	101.57	936.427	99	26	279					1996.7.29
96FL-	TOK-408	Fossil	103.82	101.95	936.452	64	0	/					1996.7.29
96FL-	TOK-409	Fossil	103.46	101.71	936.448	70	0	/					1996.7.29
96FL-	TOK-410	Fossil	103.38	101.26	936.421	130	0	/					1996.7.29
96FL-	TOK-411	Lithic	103.06	101.14	936.411	10	0	/	19	30	10	6	1996.7.29
96FL-	TOK-412	Fossil	103.04	101.56	936.441	10	0	/					1996.7.29
96FL-	TOK-413	Fossil	102.97	101.55	936.416	340	0	/					1996.7.29
96FL-	TOK-414	Lithic	102.77	101.23	936.393	5	0	/	18	16	10	3	1996.7.29
96FL-	TOK-415	Fossil	102.32	101.72	936.481	85	0	/					1996.7.29
96FL-	TOK-416	Fossil	102.18	101.82	936.462	10	0	/					1996.7.29
96FL-	TOK-417	Fossil	102.07	101.84	936.467	25	0	/					1996.7.29
96FL-	TOK-418	Lithic	102.3	101.6	936.456	82	0	/	31	24	23	23	1996.7.29
96FL-	TOK-419	Lithic	101.6	101.83	936.464	120	0	/	26	27	12	9	1996.7.29
96FL-	TOK-420	Lithic	101.61	101.9	936.456	350	0	/	25	35	8	6	1996.7.29
96FL-	TOK-421	Lithic	100.9	101.42	936.466	65	0	/	27	21	11	6	1996.7.29
96FL-	TOK-422	Fossil	100.87	101.97	936.449	45	0	/					1996.7.29
96FL-	TOK-423	Lithic	100.56	101.51	936.438	72	0	/	25	25	6	2	1996.7.29
96FL-	TOK-424	Fossil	100.2	101.52	936.447	15	0	/					1996.7.29
96FL-	TOK-425	Fossil	99.89	101.76	936.424	41	0	/					1996.7.29
96FL-	TOK-426	Lithic	99.3	101.89	936.416	85	0	/	22	26	7	4	1996.7.29
96FL-	TOK-427	Fossil	99.59	101.93	936.42	62	0	/					1996.7.29
96FL-	TOK-428	Lithic	99.52	100.68	936.406	352	0	/	30	19	9	4	1996.7.29
96FL-	TOK-429	Fossil	104.94	102.68	936.442	337	0	/					1996.7.29
96FL-	TOK-430	Fossil	104.85	102.63	936.437	111	0	/					1996.7.29
96FL-	TOK-431	Lithic	104.76	102.36	936.443	10	0	/	54	42	19	54	1996.7.29
96FL-	TOK-432	Lithic	104.55	102.74	936.427	114	20	294	42	33	21	27	1996.7.29
96FL-	TOK-433	Fossil	104.41	102.82	936.455	102	0	/					1996.7.29
96FL-	TOK-434	Fossil	104.41	102.3	936.445	65	0	/					1996.7.29
96FL-	TOK-435	Fossil	104.4	102.42	936.427	90	0	/					1996.7.29
96FL-	TOK-436	Lithic	104.2	102.77	936.448	110	0	/	58	30	14	34	1996.7.29
96FL-	TOK-437	Fossil	103.97	102.11	936.421	345	24	345					1996.7.29
96FL-	TOK-438	Lithic	103.2	102.82	936.433	134	0	/	45	34	12	11	1996.7.29
96FL-	TOK-439	Lithic	103.1	102.75	936.452	110	0	/	58	36	15	29	1996.7.29
96FL-	TOK-440												1996.7.29
96FL-	TOK-441	Fossil	102.83	102.03	936.451	43	39	43					1996.7.29
96FL-	TOK-442	Fossil	102.81	102.03	936.465	135	19	315					1996.7.29
96FL-	TOK-443												1996.7.29
96FL-	TOK-444	Fossil	102.7	102.65	936.472	70	0	/					1996.7.29
96FL-	TOK-445	Lithic	102.57	102.69	936.452	257	0	/	19	15	4	1	1996.7.29
96FL-	TOK-446	Fossil	102.57	102.79	936.478	332	0	/					1996.7.29
96FL-	TOK-447	Fossil	102.04	102.93	936.491	141	0	/					1996.7.29
96FL-	TOK-448	Lithic	101.9	102.89	936.492	7	0	/	56	26	19	21	1996.7.29
96FL-	TOK-449	Fossil	100.49	102.08	936.472	323	0	/					1996.7.29
96FL-	TOK-450	Lithic	99.92	102.45	936.473	359	0	/	31	41	7	7	1996.7.29
96FL-	TOK-451												1996.7.29
96FL-	TOK-452	Fossil	104.85	103.21	936.445	327	0	/					1996.7.29
96FL-	TOK-453	Lithic	104.9	103.85	936.415	9	0	/	28	25	12	8	1996.7.29
96FL-	TOK-454	Fossil	104.92	103.94	936.442	341	0	/					1996.7.29
96FL-	TOK-455	Fossil	104.1	103.64	936.441	346	0	/					1996.7.29
96FL-	TOK-456	Fossil	102.96	103.1	936.446	20	0	/					1996.7.29
96FL-	TOK-457	Fossil	102.12	103.44	936.457	345	42	345					1996.7.29
96FL-	TOK-458	Fossil	102.14	103.68	936.476	70	0	/					1996.7.29
96FL-	TOK-459	Fossil	102.1	103.91	936.5	95	0	/					1996.7.29
96FL-	TOK-460	Fossil	104.82	104.1	936.425	355	0	/					1996.7.29
96FL-	TOK-461	Fossil	104.9	104.3	936.421	345	23	345					1996.7.29
96FL-	TOK-462	Lithic	104.66	104.3	936.419	97	0	/	25	19	8	3	1996.7.29
96FL-	TOK-463	Lithic	104.49	104.96	936.444	100	0	/	33	21	5	3	1996.7.29
96FL-	TOK-464	Fossil	103.9	104.44	936.481	100	0	/					1996.7.29
96FL-	TOK-465	Fossil	103.26	104.21	936.454	72	0	/					1996.7.29
96FL-	TOK-466	Fossil	103.06	105	936.425	70	14	70					1996.7.29
96FL-	TOK-467	Fossil	102.52	104.79	936.493	4	0	/					1996.7.29
96FL-	TOK-468	Fossil	102.3	104.7	936.511	30	0	/					1996.7.29
96FL-	TOK-469	Fossil	101.92	104.72	936.523	95	0	/					1996.7.29
96FL-	TOK-470	Lithic	101.74	104.87	936.502	103	0	/	57	39	23	40	1996.7.29
96FL-	TOK-471												1996.7.29
96FL-	TOK-472	Fossil	99.15	103.14	936.513	4	0	/					1996.7.29
96FL-	TOK-473	Lithic	101.09	104.64	936.499	340	0	/	47	71	13	47	1996.7.29
96FL-	TOK-474	Fossil	100.2	103	936.48	44	38	44					1996.7.29
96FL-	TOK-475	Fossil	99.58	104.91	936.457	55	0	/					1996.7.29
96FL-	TOK-476												1996.7.29
96FL-	TOK-477	Fossil	98.98	104.38	936.481	135	0	/					1996.7.29
96FL-	TOK-478	Fossil	98.35	104.5	936.457	355	50	355					1996.7.29
96FL-	TOK-479	Lithic	100.81	103.2	936.468	30	0	/	44	35	22	19	1996.7.29
96FL-	TOK-480	Fossil	105	104.9	936.432	55	0	/					1996.7.31
96FL-	TOK-481												1996.7.31
96FL-	TOK-482	Fossil	104.42	104.96	936.395	130	0	/					1996.7.31
96FL-	TOK-483	Lithic	104.1	105	936.453	135	90	/	66	50	43	155	1996.7.31
96FL-	TOK-484	Lithic	104.47	104.54	936.412	60	0	/	22	18	5	2	1996.7.31
96FL-	TOK-485	Fossil	104.34	104.3	936.384	340	0	/					1996.7.31
96FL-	TOK-486	Lithic	104.3	104.19	936.384	63	0	/	21	18	5	1	1996.7.31
96FL-	TOK-487	Fossil	104.17	104.48	936.402	75	0	/					1996.7.31
96FL-	TOK-488	Fossil	104.09	104.48	936.391	115	0	/					1996.7.31
96FL-	TOK-489	Fossil	104.32	104.57	936.392	335	0	/					1996.7.31
96FL-	TOK-490	Fossil	104.06	104.43	936.399	95	0	/					1996.7.31
96FL-	TOK-491	Fossil	103.96	104.3	936.395	10	0	/					1996.7.31
96FL-	TOK-492	Lithic	103.87	104.32	936.399	65	0	/	7	13	3	0.5	1996.7.31
96FL-	TOK-493												1996.7.31
96FL-	TOK-494	Fossil	103.94	104	936.391	25	0	/					1996.7.31
96FL-	TOK-495	Lithic	103.49	104.77	936.412	341	0	/	39	25	11	10	1996.7.31
96FL-	TOK-496	Fossil	102.78	104.07	936.425	146	0	/					1996.7.31
96FL-	TOK-497	Fossil	102.47	104.1	936.486	25	0	/					1996.7.31
96FL-	TOK-498	Lithic	102.49	104.26	936.438	237	0	/	21	17	9	3	1996.7.31
96FL-	TOK-499	Lithic	101.66	104.29	936.451	90	0	/	30	23	6	4	1996.7.31
96FL-	TOK-500	Lithic	101.6	104.27	936.45	60	0	/	21	20	8	4	1996.7.31
96FL-	TOK-501	Fossil	101.6	104.05	936.473	15	0	/					1996.7.31
96FL-	TOK-502	Lithic	101.97	105	936.464	345	0	/	64	33	29	38	1996.7.31
96FL-	TOK-503	Fossil	101.37	104.51	936.462	120	0	/					1996.7.31
96FL-	TOK-504	Lithic	101.3	104.5	936.487	355	30	355	55	32	17	39	1996.7.31
96FL-	TOK-505	Lithic	101.14	104.31	936.457	75	0	/	64	49	30	73	1996.7.31
96FL-	TOK-506	Fossil	101.22	104.06	936.449	75	0	/					1996.7.31
96FL-	TOK-507	Lithic	100.5	104.3	936.472	81	0	/	63	53	40	149	1996.7.31
96FL-	TOK-508	Fossil	105	103.74	936.375	342	0	/					1996.7.31
96FL-	TOK-509	Lithic	105	103.37	936.37	330	0	/	43	39	29	65	1996.7.31
96FL-	TOK-510	Fossil	104.91	103.67	936.37	100	0	/					1996.7.31
96FL-	TOK-511	Fossil	104.75	103.63	936.353	10	0	/					1996.7.31
96FL-	TOK-512	Fossil	104.57	103.13	936.386	70	37	70					1996.7.31
96FL-	TOK-513	Fossil	104.43	103.13	936.397	340	0	/					1996.7.31
96FL-	TOK-514	Lithic	104.56	103.7	936.367	335	0	/	19	30	6	3	1996.7.31
96FL-	TOK-515	Fossil	104.3	103.87	936.398	70	0	/					1996.7.31
96FL-	TOK-516	Lithic	104.03	103.62	936.411	120	16	300	47	41	18	30	1996.7.31
96FL-	TOK-517	Fossil	104	103.45	936.37	130	0	/					1996.7.31
96FL-	TOK-518	Fossil	103.97	103.98	936.386	5	0	/					1996.7.31
96FL-	TOK-519	Lithic	103.82	103.45	936.373	25	0	/	32	19	9	5	1996.7.31
96FL-	TOK-520	Lithic	103.27	103.04	936.412	55	0	/	46	42	42	107	1996.7.31
96FL-	TOK-521	Fossil	103.24	103.09	936.403	43	0	/					1996.7.31
96FL-	TOK-522	Fossil	103.8	103.05	936.409	10	43	10					1996.7.31
96FL-	TOK-523	Fossil	103.77	103	936.389	93	23	93					1996.7.31
96FL-	TOK-524	Fossil	103.79	103.27	936.413	350	0	/					1996.7.31
96FL-	TOK-525	Fossil	103.66	103.62	936.434	30	0	/					1996.7.31
96FL-	TOK-526	Fossil	103.6	103.08	936.414	110	0	/					1996.7.31
96FL-	TOK-527	Fossil	102.46	103.89	936.453	70	0	/					1996.7.31
96FL-	TOK-528	Fossil	102.9	103.8	936.438	336	27	336					1996.7.31
96FL-	TOK-529												1996.7.31
96FL-	TOK-530	Fossil	101.8	103.17	936.442	115	0	/					1996.7.31
96FL-	TOK-531	Fossil	101.13	103.36	936.452	355	0	/					1996.7.31
96FL-	TOK-532	Fossil	101.07	103.66	936.449	25	0	/					1996.7.31
96FL-	TOK-533	Fossil	100.83	103.67	936.433	33	0	/					1996.7.31
96FL-	TOK-534	Fossil	100.14	103.77	936.432	358	0	/					1996.7.31
96FL-	TOK-535	Lithic	99.38	103.7	936.404	105	0	/	26	13	7	2	1996.7.31
96FL-	TOK-536	Lithic	99.31	103.41	936.397	75	0	/	18	12	5	1	1996.7.31
96FL-	TOK-537	Lithic	99.2	103.56	936.398	108	0	/	43	75	16	22	1996.7.31
96FL-	TOK-538	Fossil	104.1	102.9	936.349	25	0	/					1996.7.31
96FL-	TOK-539	Fossil	104.36	102.6	936.364	40	0	/					1996.7.31
96FL-	TOK-540	Fossil	104.98	102.05	936.363	0	0	/					1996.7.31
96FL-	TOK-541	Fossil	104.84	102.26	936.374	325	0	/					1996.7.31
96FL-	TOK-542	Fossil	104.76	102.8	936.384	355	23	355					1996.7.31
96FL-	TOK-543	Lithic	104.6	102.7	936.378	342	0	/	23	13	11	3	1996.7.31
96FL-	TOK-544	Fossil	104.53	102.7	936.389	115	20	295					1996.7.31
96FL-	TOK-545	Fossil	104.55	102.83	936.403	96	24	276					1996.7.31
96FL-	TOK-546	Fossil	104.27	102.74	936.404	85	45	85					1996.7.31
96FL-	TOK-547	Fossil	104.15	102.8	936.416	345	90	165					1996.7.31
96FL-	TOK-548	Lithic	104.37	102.4	936.394	95	24	275	50	30	13	21	1996.7.31
96FL-	TOK-549	Fossil	104.12	102.07	936.402	30	0	/					1996.7.31
96FL-	TOK-550	Fossil	103.82	102.33	936.403	25	0	/					1996.7.31
96FL-	TOK-551	Fossil	103.45	102.53	936.407	340	32	340					1996.7.31
96FL-	TOK-552	Fossil	103.46	102.53	936.406	105	24	105					1996.7.31
96FL-	TOK-553	Fossil	103.46	102.9	936.412	55	0	/					1996.7.31
96FL-	TOK-554	Fossil	103.3	102.3	936.375	10	0	/					1996.7.31
96FL-	TOK-555	Fossil	103.27	102.74	936.411	130	0	/					1996.7.31
96FL-	TOK-556	Lithic	102.93	102.77	936.43	60	0	/	32	28	16	17	1996.7.31
96FL-	TOK-557	Fossil	102.88	102.53	936.428	103	24	103					1996.7.31
96FL-	TOK-558	Fossil	102.6	102.33	936.426	85	15	85					1996.7.31
96FL-	TOK-559	Fossil	102.48	102.37	936.411	130	0	/					1996.7.31
96FL-	TOK-560	Fossil	102.38	102.84	936.407	140	0	/					1996.7.31
96FL-	TOK-561	Fossil	102.06	102.9	936.471	345	31	345					1996.7.31
96FL-	TOK-562	Lithic	101.65	102.47	936.412	120	0	/	51	29	9	10	1996.7.31
96FL-	TOK-563	Lithic	100.23	102.66	936.411	60	0	/	46	28	12	14	1996.7.31
96FL-	TOK-564												1996.7.31
96FL-	TOK-565	Lithic	99.78	103.05	936.358	115	0	/	74	51	42	196	1996.7.31
96FL-	TOK-566												1996.7.31
96FL-	TOK-567												1996.7.31
96FL-	TOK-568	Fossil	104.98	101.54	936.358	5	0	/					1996.7.31
96FL-	TOK-569	Fossil	104.92	101.64	936.358	335	0	/					1996.7.31
96FL-	TOK-570	Fossil	104.86	101.74	936.358	65	0	/					1996.7.31
96FL-	TOK-571	Lithic	104.74	101.76	936.386	85	0	/	25	15	11	5	1996.7.31
96FL-	TOK-572	Fossil	104.55	101.3	936.393	90	25	90					1996.7.31
96FL-	TOK-573												1996.7.31
96FL-	TOK-574	Fossil	104.58	101.74	936.397	350	90	/					1996.7.31
96FL-	TOK-575	Lithic	104.37	101.62	936.381	140	38	140	41	49	14	22	1996.7.31
96FL-	TOK-576	Lithic	104.3	101.7	936.466	25	0	/	61	33	15	36	1996.7.31
96FL-	TOK-577	Lithic	104	101.9	936.423	115	0	/	34	34	12	18	1996.7.31
96FL-	TOK-578	Fossil	103.7	101.52	936.391	335	0	/					1996.7.31
96FL-	TOK-579	Lithic	103.68	101.84	936.377	95	0	/	59	39	37	71	1996.7.31
96FL-	TOK-580	Fossil	103.6	101.81	936.374	345	0	/					1996.7.31
96FL-	TOK-581	Lithic	103.63	101.51	936.372	15	0	/	25	19	6	3	1996.7.31
96FL-	TOK-582	Fossil	103.66	101.6	936.367	140	0	/					1996.7.31
96FL-	TOK-583	Fossil	103.62	101.66	936.372	10	0	/					1996.7.31
96FL-	TOK-584	Fossil	103.65	101.85	936.372	20	0	/					1996.7.31
96FL-	TOK-585	Lithic	103.43	101.62	936.382	15	0	/	26	19	8	3	1996.7.31
96FL-	TOK-586	Lithic	103.44	101.7	936.389				30	23	6	4	1996.7.31
96FL-	TOK-587												1996.7.31
96FL-	TOK-588	Lithic	103.37	101.81	936.387	85	29	180	23	33	10	5	1996.7.31
96FL-	TOK-589	Fossil	103.37	101.6	936.372	110	0	/					1996.7.31
96FL-	TOK-590	Fossil	103.45	101.3	936.433	350	35	350					1996.7.31
96FL-	TOK-591	Fossil	103.38	101.05	936.37	60	0	/					1996.7.31
96FL-	TOK-592	Lithic	103.06	101.85	936.388	15	34	290	22	40	11	8	1996.7.31
96FL-	TOK-593												1996.7.31
96FL-	TOK-594	Fossil	103.25	101	936.397	90	0	/					1996.7.31
96FL-	TOK-595	Lithic	102.7	101.36	936.394	20	0	/	78	75	45	293	1996.7.31
96FL-	TOK-596	Fossil	102.57	101.2	936.381	115	0	/					1996.7.31
96FL-	TOK-597												1996.7.31
96FL-	TOK-598	Fossil	102.3	101.16	936.389	55	0	/					1996.7.31
96FL-	TOK-599	Fossil	102.18	101.13	936.402	50	0	/					1996.7.31
96FL-	TOK-600	Fossil	102.15	101.04	936.383	10	29	/					1996.7.31
96FL-	TOK-601	Lithic	102.15	101.5	936.383	5	0	/	25	9	5	1	1996.7.31
96FL-	TOK-602	Fossil	101.95	101.23	936.398	10	0	/					1996.7.31
96FL-	TOK-603												1996.7.31
96FL-	TOK-604	Fossil	101.35	101.38	936.399	325	0	/					1996.7.31
96FL-	TOK-605	Fossil	101.4	101.95	936.448	14	0	/					1996.7.31
96FL-	TOK-606	Lithic	100.23	101.5	936.402	95	0	/	32	21	10	5	1996.7.31
96FL-	TOK-607	Lithic	100.7	101.75	936.422	72	0	/	40	30	12	14	1996.7.31
96FL-	TOK-608	Fossil	104.58	100.35	936.362	89	0	/					1996.7.31
96FL-	TOK-609	Fossil	104.63	100.63	936.384	330	0	/					1996.7.31
96FL-	TOK-610	Lithic	104.4	100.66	936.363	90	0	/	30	29	25	24	1996.7.31
96FL-	TOK-611	Fossil	104.22	100.5	936.392	50	22	50					1996.7.31
96FL-	TOK-612	Fossil	104.22	100.22	936.404	15	0	/					1996.7.31
96FL-	TOK-613	Fossil	104.08	100.23	936.387	339	0	/					1996.7.31
96FL-	TOK-614												1996.7.31
96FL-	TOK-615	Fossil	103.32	100.31	936.399	105	90	105					1996.7.31
96FL-	TOK-616	Fossil	103.65	100	936.407	355	90	355					1996.7.31
96FL-	TOK-617												1996.7.31
96FL-	TOK-618	Fossil	103.18	100.96	936.395	85	0	/					1996.7.31
96FL-	TOK-619	Fossil	103.15	100.78	936.367	27	22	27					1996.7.31
96FL-	TOK-620	Fossil	103.02	100.21	936.38	335	0	/					1996.7.31
96FL-	TOK-621												1996.7.31
96FL-	TOK-622	Fossil	102.48	100.32	936.373	30	90	/					1996.7.31
96FL-	TOK-623	Fossil	102.7	100	936.413	15	0	/					1996.7.31
96FL-	TOK-624	Fossil	102.35	100	936.41	20	0	/					1996.7.31
96FL-	TOK-625												1996.7.31
96FL-	TOK-626	Fossil	101.85	100.91	936.425	40	0	/					1996.7.31
96FL-	TOK-627	Fossil	101.14	100.1	936.434	15	0	/					1996.7.31
96FL-	TOK-628	Lithic	98.53	104.03	936.429	50	0	/	44	27	26	29	1996.7.31
96FL-	TOK-629	Fossil	98	104.4	936.433	70	16	70					1996.7.31
96FL-	TOK-630	Fossil	104.88	104.78	936.353	100	90	/					1996.8.1
96FL-	TOK-631	Fossil	104.78	104.03	936.344	135	0	/					1996.8.1
96FL-	TOK-632	Lithic	104.51	104.6	936.352	355	0	/	58	40	29	59	1996.8.1
96FL-	TOK-633	Lithic	104.21	104.24	936.352	356	18	356	53	31	16	24	1996.8.1
96FL-	TOK-634	Fossil	104.53	104.89	936.358	0	0	/					1996.8.1
96FL-	TOK-635												1996.8.1
96FL-	TOK-636	Lithic	104.04	104.14	936.344	51	0	/	32	26	9	6	1996.8.1
96FL-	TOK-637	Fossil	103.45	104.1	936.383	109	0	/					1996.8.1
96FL-	TOK-638	Fossil	102.63	104.1	936.387	57	0	/					1996.8.1
96FL-	TOK-639	Fossil	102.55	104.16	936.387	55	25	55					1996.8.1
96FL-	TOK-640	Fossil	102.38	104.57	936.408	67	0	/					1996.8.1
96FL-	TOK-641	Lithic	102.3	104.88	936.404	59	0	/	25	8	5	1	1996.8.1
96FL-	TOK-642	Fossil	102.24	104.27	936.402	45	0	/					1996.8.1
96FL-	TOK-643	Fossil	102.05	104.14	936.433	5	0	/					1996.8.1
96FL-	TOK-644												1996.8.1
96FL-	TOK-645	Lithic	102.73	104.04	936.407	28	0	/	15	13	7	1	1996.8.1
96FL-	TOK-646	Fossil	101.82	104.8	936.449	53	0	/					1996.8.1
96FL-	TOK-647												1996.8.1
96FL-	TOK-648												1996.8.1
96FL-	TOK-649	Fossil	101.38	104.04	936.414	49	23	50					1996.8.1
96FL-	TOK-650												1996.8.1
96FL-	TOK-651	Lithic	101.23	104.6	936.419	47	0	/	31	27	15	8	1996.8.1
96FL-	TOK-652	Lithic	101.07	104.45	936.445	10	0	/	14	8	4	0.5	1996.8.1
96FL-	TOK-653	Fossil	101.23	105	936.487	43	0	/					1996.8.1
96FL-	TOK-654	Lithic	101.42	104.97	936.476	45	40	135	37	31	30	37	1996.8.1
96FL-	TOK-655	Lithic	100.95	104.28	936.418	47	0	/	26	18	5	2	1996.8.1
96FL-	TOK-656	Lithic	100.8	104.45	936.448	129	26	309	32	21	13	9	1996.8.1
96FL-	TOK-657	Fossil	100.8	104.02	936.404	355	0	/					1996.8.1
96FL-	TOK-658	Lithic	100.63	104.53	936.421	341	0	/	75	61	49	308	1996.8.1
96FL-	TOK-659	Lithic	100.27	104.1	936.416	123	19	323	33	29	24	39	1996.8.1
96FL-	TOK-660												1996.8.1
96FL-	TOK-661												1996.8.1
96FL-	TOK-662	Lithic	99.82	104.16	936.398	125	24	305	19	16	14	4	1996.8.1
96FL-	TOK-663	Lithic	99.8	104.07	936.405	120	27	300	20	14	12	4	1996.8.1
96FL-	TOK-664												1996.8.1
96FL-	TOK-665	Fossil	99.6	104.45	936.411	122	62	302					1996.8.1
96FL-	TOK-666	Fossil	99.43	104.38	936.387	334	0	/					1996.8.1
96FL-	TOK-667	Fossil	99.15	104.88	936.431	20	3	20					1996.8.1
96FL-	TOK-668	Fossil	98.93	104.33	936.426	95	21	95					1996.8.1
96FL-	TOK-669	Lithic	98.88	104.7	936.438	327	0	/	20	11	7	1	1996.8.1
96FL-	TOK-670												1996.8.1
96FL-	TOK-671												1996.8.1
96FL-	TOK-672	Fossil	105	104	936.352	20	43	20					1996.8.1
96FL-	TOK-673												1996.8.1
96FL-	TOK-674												1996.8.1
96FL-	TOK-675	Lithic	104.81	103.65	936.318	117	0	/	52	37	19	30	1996.8.1
96FL-	TOK-676	Lithic	104.43	103.15	936.345	103	0	/	28	26	13	10	1996.8.1
96FL-	TOK-677	Fossil	104.53	103.42	936.346	12	15	12					1996.8.1
96FL-	TOK-678												1996.8.1
96FL-	TOK-679	Fossil	104.6	103.68	936.347	84	4	84					1996.8.1
96FL-	TOK-680	Fossil	104.24	103.9	936.362	49	0	/					1996.8.1
96FL-	TOK-681	Fossil	104.02	103.9	936.326	85	0	/					1996.8.1
96FL-	TOK-682	Lithic	103.95	104	936.335	79	19	79	61	30	15	24	1996.8.1
96FL-	TOK-683	Fossil	103.74	102.4	936.347	0	0	/					1996.8.1
96FL-	TOK-684	Fossil	103.56	103.35	936.372	/	/	/					1996.8.1
96FL-	TOK-685												1996.8.1
96FL-	TOK-686	Fossil	102.86	103.31	936.376	35	0	/					1996.8.1
96FL-	TOK-687												1996.8.1
96FL-	TOK-688	Lithic	102.55	103.15	936.367	134	26	314	46	30	18	16	1996.8.1
96FL-	TOK-689
96FL-	TOK-690	Lithic	102.31	103.83	936.413	98	0	/	69	59	54	202	1996.8.1
96FL-	TOK-691	Fossil	101.9	103.16	936.4	141	47	321					1996.8.1
96FL-	TOK-692	Lithic	101.7	103.3	936.384	132	0	/	43	15	15	11	1996.8.1
96FL-	TOK-693												1996.8.1
96FL-	TOK-694	Lithic	101.68	103.84	936.415	123	24	297	30	15	15	6	1996.8.1
96FL-	TOK-695	Lithic	101.23	103.2	936.384	33	90	/	76	76	48	293	1996.8.1
96FL-	TOK-696	Fossil	101.2	103.4	936.378	120	29	120					1996.8.1
96FL-	TOK-697	Fossil	101.26	103.8	936.412	9	0	/					1996.8.1
96FL-	TOK-698	Fossil	101.2	103.83	936.436	129	0	/					1996.8.1
96FL-	TOK-699	Fossil	101.14	103.3	936.412	100	25	100					1996.8.1
96FL-	TOK-700	Fossil	100.1	103.86	936.412	359	44	359					1996.8.1
96FL-	TOK-701	Fossil	101.07	103.66	936.436	22	35	24					1996.8.1
96FL-	TOK-702	Fossil	100.88	103.76	936.422	103	24	9					1996.8.1
96FL-	TOK-703	Fossil	100.77	103.3	936.394	42	23	222					1996.8.1
96FL-	TOK-704	Lithic	100.67	103.94	936.41	325	0	/	23	28	11	8	1996.8.1
96FL-	TOK-705	Fossil	100.36	103.23	936.413	126	27	207					1996.8.1
96FL-	TOK-706	Lithic	100.23	103.94	936.404	55	31	324	43	38	18	17	1996.8.1
96FL-	TOK-707	Lithic	105	102.27	936.314	331	0	/	17	11	9	2	1996.8.1
96FL-	TOK-708	Fossil	104.94	102.13	936.341	334	43	334					1996.8.1
96FL-	TOK-709	Fossil	104.7	102.13	936.319	336	13	250					1996.8.1
96FL-	TOK-710												1996.8.1
96FL-	TOK-711	Fossil	104.62	102.36	936.344	341	9	71					1996.8.1
96FL-	TOK-712												1996.8.1
96FL-	TOK-713	Fossil	104.55	102.72	936.352	357	26	82					1996.8.1
96FL-	TOK-714	Fossil	104.49	102.77	936.346	347	20	347					1996.8.1
96FL-	TOK-715	Fossil	104.4	102.45	936.318	93	0	/					1996.8.1
96FL-	TOK-716	Fossil	104.27	102.33	936.33	334	0	/					1996.8.1
96FL-	TOK-717												1996.8.1
96FL-	TOK-718	Fossil	104.08	101.56	936.354	100	0	/					1996.8.1
96FL-	TOK-719	Fossil	104.04	102.23	936.319	347	0	/					1996.8.1
96FL-	TOK-720	Lithic	104	102.14	936.332	325	0	/	22	22	5	2	1996.8.1
96FL-	TOK-721	Lithic	103.98	102.04	936.339	132	25	312	25	46	13	11	1996.8.1
96FL-	TOK-722	Fossil	103.9	102.54	936.344	330	0	/					1996.8.1
96FL-	TOK-723	Fossil	103.87	102.3	936.34	354	0	/					1996.8.1
96FL-	TOK-724	Fossil	103.82	102.43	936.325	36	0	/					1996.8.1
96FL-	TOK-725	Fossil	103.77	102.68	936.335	90	11	90					1996.8.1
96FL-	TOK-726	Lithic	103.28	102.86	936.506	42	13	312	38	31	9	12	1996.8.1
96FL-	TOK-727	Fossil	103.14	102.95	936.363	54	0	/					1996.8.1
96FL-	TOK-728	Fossil	103.22	102.65	936.555	71	25	71					1996.8.1
96FL-	TOK-729												1996.8.1
96FL-	TOK-730	Fossil	103.18	102.2	936.353	350	0	/					1996.8.1
96FL-	TOK-731	Fossil	102.94	102.47	936.356	88	0	/					1996.8.1
96FL-	TOK-732	Fossil	102.95	102.86	936.376	7	0	/					1996.8.1
96FL-	TOK-733	Lithic	102.36	102.15	936.358	97	0	/	36	20	13	7	1996.8.1
96FL-	TOK-734	Fossil	102.34	102.66	936.378	125	16	55					1996.8.1
96FL-	TOK-735												1996.8.1
96FL-	TOK-736	Lithic	102.2	102.4	936.375	354	0	/	130	115	89	1456	1996.8.1
96FL-	TOK-737	Fossil	101.9	102.34	936.391	100	3	100					1996.8.1
96FL-	TOK-738												1996.8.1
96FL-	TOK-739	Lithic	101.74	102.33	936.37	23	0	/	22	21	4	2	1996.8.1
96FL-	TOK-740	Fossil	101.26	102.1	936.372	335	0	/					1996.8.1
96FL-	TOK-741	Lithic	101.26	102.13	936.376	90	0	/	17	16	5	1	1996.8.1
96FL-	TOK-742												1996.8.1
96FL-	TOK-743	Fossil	99.93	102.7	936.358	141	0	/					1996.8.1
96FL-	TOK-744	Lithic	99.84	102.76	936.362	351	16	78	32	17	14	11	1996.8.1
96FL-	TOK-745	Fossil	99.4	102.67	936.35	42	39	42					1996.8.1
96FL-	TOK-746	Lithic	99.8	102.05	936.334	7	0	/	53	24	18	34	1996.8.1
96FL-	TOK-747	Fossil	104.9	101.33	936.305	13	5	13					1996.8.1
96FL-	TOK-748	Fossil	104.74	101.92	936.32	350	0	/					1996.8.1
96FL-	TOK-749	Fossil	104.7	101.6	936.326	355	7	83					1996.8.1
96FL-	TOK-750	Lithic	104.53	101.55	936.367	15	0	/	40	27	11	14	1996.8.1
96FL-	TOK-751												1996.8.1
96FL-	TOK-752												1996.8.1
96FL-	TOK-753												1996.8.1
96FL-	TOK-754	Lithic	104.12	101.76	936.344	108	12	108	74	37	17	36	1996.8.1
96FL-	TOK-755	Lithic	103.98	101.71	936.323	345	0	/	23	16	11	7	1996.8.1
96FL-	TOK-756	Lithic	103.73	101.63	936.33	37	14	37	36	45	14	23	1996.8.1
96FL-	TOK-757												1996.8.1
96FL-	TOK-758												1996.8.1
96FL-	TOK-759	Lithic	103.82	101.86	936.36	60	0	/	27	19	6	4	1996.8.1
96FL-	TOK-760												1996.8.1
96FL-	TOK-761	Fossil	103.4	101.05	936.335	37	18	37					1996.8.1
96FL-	TOK-762	Fossil	103.53	101.63	936.329	355	0	/					1996.8.1
96FL-	TOK-763	Fossil	103.12	101.45	936.349	350	0	/					1996.8.1
96FL-	TOK-764	Lithic	102.97	101.38	936.347	140	21	320	59	44	14	33	1996.8.1
96FL-	TOK-765	Lithic	102.66	101.46	936.33	357	0	/	35	25	18	15	1996.8.1
96FL-	TOK-766	Fossil	102.5	101.57	936.355	140	0	/					1996.8.1
96FL-	TOK-767	Fossil	102.53	101.4	936.34	53	0	/					1996.8.1
96FL-	TOK-768	Lithic	102.2	101.2	936.354	340	0	/	36	17	14	9	1996.8.1
96FL-	TOK-769												1996.8.1
96FL-	TOK-770												1996.8.1
96FL-	TOK-771	Fossil	104.37	101.94	936.399	22	32	22					1996.8.1
96FL-	TOK-772	Fossil	99.95	101.65	936.354	115	25	115					1996.8.1
96FL-	TOK-773	Lithic	99.9	101.18	936.379	106	0	/	21	16	5	1	1996.8.1
96FL-	TOK-774	Fossil	99.8	101.67	936.351	19	20	100					1996.8.1
96FL-	TOK-775	Fossil	99.69	101.76	936.338	12	21	305					1996.8.1
96FL-	TOK-776	Fossil	104.98	100.1	936.317	80	0	/					1996.8.1
96FL-	TOK-777	Fossil	105	100.87	936.333	98	22	98					1996.8.1
96FL-	TOK-778	Fossil	104.98	100.2	936.32	17	0	/					1996.8.1
96FL-	TOK-779	Fossil	104.87	100.47	936.331	346	15	346					1996.8.1
96FL-	TOK-780	Fossil	104.83	100.33	936.31	51	0	/					1996.8.1
96FL-	TOK-781												1996.8.1
96FL-	TOK-782	Fossil	104.72	100.44	936.313	27	10	27					1996.8.1
96FL-	TOK-783	Lithic	104.7	100.74	936.318	45	90	/					1996.8.1
96FL-	TOK-784	Fossil	104.64	100.63	936.307	104	0	/					1996.8.1
96FL-	TOK-785	Fossil	104.52	100.5	936.345	80	21	80					1996.8.1
96FL-	TOK-786												1996.8.1
96FL-	TOK-787												1996.8.1
96FL-	TOK-788	Lithic	104.3	100.1	936.378	122	23	122	35	21	10	7	1996.8.1
96FL-	TOK-789	Lithic	104.18	100.77	936.324	4	0	/	37	45	17	24	1996.8.1
96FL-	TOK-790	Lithic	104.13	100.26	936.334	32	0	/	25	23	19	11	1996.8.1
96FL-	TOK-791	Fossil	104.02	100.37	936.347	135	13	135					1996.8.1
96FL-	TOK-792	Fossil	104	100.72	936.321	55	0	/					1996.8.1
96FL-	TOK-793												1996.8.1
96FL-	TOK-794												1996.8.1
96FL-	TOK-795	Fossil	103.62	100.54	936.356	350	0	/					1996.8.1
96FL-	TOK-796												1996.8.1
96FL-	TOK-797	Fossil	103.5	100.14	936.343	347	0	/					1996.8.1
96FL-	TOK-798	Fossil	103.18	100.97	936.33	7	0	/					1996.8.1
96FL-	TOK-799												1996.8.1
96FL-	TOK-800												1996.8.1
96FL-	TOK-801	Lithic	102.72	100.85	936.336	51	0	/	32	27	15	13	1996.8.1
96FL-	TOK-802	Fossil	102.58	100.45	936.335	107	0	/					1996.8.1
96FL-	TOK-803												1996.8.1
96FL-	TOK-804	Lithic	101.93	100.54	936.421	40	0	/	79	69	55	325	1996.8.1
96FL-	TOK-805	Lithic	101.9	100.67	936.398	44	0	/	115	78	79	944	1996.8.1
96FL-	TOK-806	Lithic	101.23	100.9	936.355	56	90	/	38	19	10	7	1996.8.1
96FL-	TOK-807												1996.8.1
96FL-	TOK-808	Fossil	101.14	100	936.351	52	0	/					1996.8.1
96FL-	TOK-809												1996.8.1
96FL-	TOK-810												1996.8.1
96FL-	TOK-811	Lithic	100.92	100.35	936.375	34	57	34	74	35	24	61	1996.8.1
96FL-	TOK-812	Lithic	100.83	100.66	936.364	347	0	/	14	14	13	3	1996.8.1
96FL-	TOK-813	Fossil	100.17	100.92	936.366	20	22	298					1996.8.1
96FL-	TOK-814	Lithic	99.95	103.94	936.354	64	90	/	44	45	13	19	1996.8.1
96FL-	TOK-815	Lithic	105	104.32	936.31	342	0	/	50	38	20	40	1996.8.2
96FL-	TOK-816	Fossil	104.74	104.09	936.23	132	35	225					1996.8.2
96FL-	TOK-817	Fossil	104.8	104.2	936.293	359	22	359					1996.8.2
96FL-	TOK-818	Lithic	104.84	104.54	936.282	85	0	/	55	30	12	16	1996.8.2
96FL-	TOK-819	Fossil	104.88	104.64	936.31	120	0	/					1996.8.2
96FL-	TOK-820	Lithic	104.91	104.73	936.306	137	35	317	28	23	9	4	1996.8.2
96FL-	TOK-821												1996.8.2
96FL-	TOK-822	Lithic	104.7	104.27	936.288	340	25	81	28	21	6	3	1996.8.2
96FL-	TOK-823	Fossil	104.8	104.58	936.288	93	0	/					1996.8.2
96FL-	TOK-824	Fossil	104.82	104.98	936.286	41	0	/					1996.8.2
96FL-	TOK-825	Fossil	104.77	105.06	936.303	325	0	/					1996.8.2
96FL-	TOK-826												1996.8.2
96FL-	TOK-827	Fossil	104.7	104.81	936.293	136	0	/					1996.8.2
96FL-	TOK-828	Lithic	104.68	104.8	936.305	73	0	/	25	21	6	3	1996.8.2
96FL-	TOK-829	Fossil	104.4	104.29	936.286	324	0	/					1996.8.2
96FL-	TOK-830	Fossil	104.24	104.18	936.295	36	49	36					1996.8.2
96FL-	TOK-831	Fossil	104.17	104.24	936.327	131	25	219					1996.8.2
96FL-	TOK-832	Fossil	104.14	104.95	936.321	50	0	/					1996.8.2
96FL-	TOK-833	Lithic	104.15	105.14	936.322	335	33	335	36	47	18	38	1996.8.2
96FL-	TOK-834	Fossil	103.8	104.67	936.306	343	25	343					1996.8.2
96FL-	TOK-835												1996.8.2
96FL-	TOK-836												1996.8.2
96FL-	TOK-837												1996.8.2
96FL-	TOK-838	Lithic	102.99	104.07	936.352	28	47	28	24	20	8	4	1996.8.2
96FL-	TOK-839												1996.8.2
96FL-	TOK-840	Lithic	102.77	104.21	936.351	90	0	/	25	24	16	9	1996.8.2
96FL-	TOK-841	Fossil	102.93	104.96	936.361	330	13	330					1996.8.2
96FL-	TOK-842	Lithic	102.55	104.3	936.347	132	0	/	86	59	31	171	1996.8.2
96FL-	TOK-843												1996.8.2
96FL-	TOK-844	Lithic	102.57	104.43	936.34	344	0	/	37	42	13	13	1996.8.2
96FL-	TOK-845	Lithic	102.16	104	936.34	0	0	/	42	35	16	17	1996.8.2
96FL-	TOK-846	Lithic	102.25	104.44	936.375	82	90	/	34	23	14	10	1996.8.2
96FL-	TOK-847	Fossil	102.09	104.76	936.386	12	34	10					1996.8.2
96FL-	TOK-848	Lithic	101.95	104.74	936.373	55	30	55	31	14	12	3	1996.8.2
96FL-	TOK-849	Lithic	101.61	104.38	936.373	345	0	/	64	43	31	84	1996.8.2
96FL-	TOK-850												1996.8.2
96FL-	TOK-851	Lithic	100.88	104.51	936.37	10	23	10	25	23	8	3	1996.8.2
96FL-	TOK-852	Lithic	101	104.84	936.368	25	27	285	26	46	11	12	1996.8.2
96FL-	TOK-853	Fossil	101	104	936.374	50	0	/					1996.8.2
96FL-	TOK-854												1996.8.2
96FL-	TOK-855	Lithic	100.31	104.27	936.348	140	0	/	44	24	17	19	1996.8.2
96FL-	TOK-856	Fossil	99.83	104.8	936.373	329	0	/					1996.8.2
96FL-	TOK-857	Fossil	99.05	104.54	936.363	330	29	330					1996.8.2
96FL-	TOK-858	Fossil	99.1	104.74	936.365	40	0	/					1996.8.2
96FL-	TOK-859	Fossil	99.09	104.73	936.352	42	0	/					1996.8.2
96FL-	TOK-860												1996.8.2
96FL-	TOK-861	Fossil	104.71	103.5	936.303	130	15	130					1996.8.2
96FL-	TOK-862	Lithic	104.8	103.63	936.281	91	0	/	19	15	6	1	1996.8.2
96FL-	TOK-863	Fossil	104.74	103.78	936.28	83	0	/					1996.8.2
96FL-	TOK-864												1996.8.2
96FL-	TOK-865	Fossil	104.44	103.19	936.286	130	12	130					1996.8.2
96FL-	TOK-866	Fossil	104.64	103.75	936.321	343	0	/					1996.8.2
96FL-	TOK-867	Fossil	104.6	103.87	936.272	55	0	/					1996.8.2
96FL-	TOK-868	Fossil	104.4	103.67	936.271	90	0	/					1996.8.2
96FL-	TOK-869	Lithic	104.43	103.85	936.268	345	0	/	27	31	12	9	1996.8.2
96FL-	TOK-870	Fossil	104.4	103.67	936.276	67	0	/					1996.8.2
96FL-	TOK-871	Lithic	104.37	103.57	936.301	94	0	/	51	42	28	56	1996.8.2
96FL-	TOK-872	Fossil	104.21	103.55	936.301	51	0	/					1996.8.2
96FL-	TOK-873	Fossil	103.78	103.37	936.291	351	32	351					1996.8.2
96FL-	TOK-874	Fossil	103.3	103.19	936.312	335	0	/					1996.8.2
96FL-	TOK-875	Lithic	103.15	103.9	936.296	85	0	/	19	19	5	1	1996.8.2
96FL-	TOK-876	Fossil	102.67	103.06	936.303	30	55	30					1996.8.2
96FL-	TOK-877												1996.8.2
96FL-	TOK-878	Fossil	102.22	103.51	936.339	135	0	/					1996.8.2
96FL-	TOK-879	Fossil	102.05	103.1	936.318	40	50	40					1996.8.2
96FL-	TOK-880	Lithic	102.1	103.51	936.342	127	0	/	21	15	7	2	1996.8.2
96FL-	TOK-881	Lithic	102.06	103.81	936.332	23	0	/	27	21	19	6	1996.8.2
96FL-	TOK-882	Fossil	102.04	103.97	936.362	344	0	/					1996.8.2
96FL-	TOK-883	Fossil	101.84	103.24	936.362	351	50	351					1996.8.2
96FL-	TOK-884	Fossil	101.77	103.82	936.349	340	14	340					1996.8.2
96FL-	TOK-885	Lithic	101.51	103.08	936.356	60	23	60	33	43	9	13	1996.8.2
96FL-	TOK-886	Fossil	101.34	103.63	936.348	5	90	/					1996.8.2
96FL-	TOK-887												1996.8.2
96FL-	TOK-888	Lithic	105.09	102.04	936.344	358	0	/	28	15	10	5	1996.8.2
96FL-	TOK-889	Fossil	104.8	102.37	936.281	72	0	/					1996.8.2
96FL-	TOK-890	Lithic	104.87	102.63	936.269	32	0	/	31	24	8	5	1996.8.2
96FL-	TOK-891	Fossil	105.08	102.85	936.306	350	0	/					1996.8.2
96FL-	TOK-892	Fossil	104.82	102.92	936.279	77	38	77					1996.8.2
96FL-	TOK-893	Fossil	104.53	102.14	936.293	29	0	/					1996.8.2
96FL-	TOK-894	Fossil	104.44	102.11	936.31	354	0	/					1996.8.2
96FL-	TOK-895	Lithic	104.62	102.41	936.305	92	0	/	29	26	11	7	1996.8.2
96FL-	TOK-896	Lithic	104.66	102.85	936.27	97	0	/	39	23	11	7	1996.8.2
96FL-	TOK-897												1996.8.2
96FL-	TOK-898	Fossil	104.43	102.77	936.304	352	33	352					1996.8.2
96FL-	TOK-899	Lithic	104.25	102.55	936.301	33	0	/	38	39	18	22	1996.8.2
96FL-	TOK-900	Fossil	104.36	102.83	936.288	130	0	/					1996.8.2
96FL-	TOK-901	Fossil	104.28	102.79	936.286	135	0	/					1996.8.2
96FL-	TOK-902	Fossil	104.16	102.8	936.276	332	0	/					1996.8.2
96FL-	TOK-903	Fossil	104.08	102.77	936.288	344	0	/					1996.8.2
96FL-	TOK-904	Fossil	103.47	102.09	936.296	22	0	/					1996.8.2
96FL-	TOK-905	Lithic	103.65	102.48	936.305	49	0	/	52	27	13	9	1996.8.2
96FL-	TOK-906	Lithic	103.56	102.78	936.306	105	0	/	29	29	16	12	1996.8.2
96FL-	TOK-907	Fossil	103.44	102.77	936.338	115	0	/					1996.8.2
96FL-	TOK-908												1996.8.2
96FL-	TOK-909	Fossil	103.05	102.97	936.331	8	12	8					1996.8.2
96FL-	TOK-910	Lithic	103	102.21	936.312	123	25	/	22	22	9	4	1996.8.2
96FL-	TOK-911	Lithic	102.68	102.37	936.326	93	0	/	31	18	14	6	1996.8.2
96FL-	TOK-912	Fossil	102.62	102.41	936.337	12	25	12					1996.8.2
96FL-	TOK-913	Lithic	102.79	102.84	936.305	325	0	/	16	12	5	1	1996.8.2
96FL-	TOK-914	Fossil	102.26	102.96	936.314	60	0	/					1996.8.2
96FL-	TOK-915												1996.8.2
96FL-	TOK-916	Fossil	101.81	102.12	936.344	23	15	23					1996.8.2
96FL-	TOK-917	Fossil	101.77	102.98	936.332	55	0	/					1996.8.2
96FL-	TOK-918	Fossil	101.82	102.96	936.348	110	64	110					1996.8.2
96FL-	TOK-919	Fossil	101.16	102.5	936.328	32	0	/					1996.8.2
96FL-	TOK-920	Lithic	100.61	102.32	936.336	15	0	/	42	34	19	41	1996.8.2
96FL-	TOK-921												1996.8.2
96FL-	TOK-922	Lithic	99.37	102.48	936.313	143	0	/	36	32	20	22	1996.8.2
96FL-	TOK-923	Fossil	99.19	102.76	936.339	324	0	/					1996.8.2
96FL-	TOK-924	Fossil	100.96	103.87	936.382	71	24	71					1996.8.2
96FL-	TOK-925	Lithic	100.9	103.66	936.366	57	19	57	29	10	2	1	1996.8.2
96FL-	TOK-926	Fossil	100.95	103.3	936.336	117	30	117					1996.8.2
96FL-	TOK-927	Lithic	100.58	103.65	936.372	117	25	25	33	24	12	8	1996.8.2
96FL-	TOK-928	Lithic	100.61	103.94	936.364	93	0	/	13	9	4	0.5	1996.8.2
96FL-	TOK-929	Lithic	100.57	103.9	936.338	86	0	/	24	19	9	4	1996.8.2
96FL-	TOK-930	Lithic	100.19	104	936.34	345	0	/	32	29	7	5	1996.8.2
96FL-	TOK-931	Lithic	100.18	103.8	936.337	352	0	/	15	12	6	1	1996.8.2
96FL-	TOK-932												1996.8.2
96FL-	TOK-933	Fossil	100.1	103.13	936.341	60	0	/					1996.8.2
96FL-	TOK-934	Fossil	99.86	103.94	936.332	55	20	55					1996.8.2
96FL-	TOK-935	Fossil	99.97	103.35	936.318	5	35	5					1996.8.2
96FL-	TOK-936												1996.8.2
96FL-	TOK-937	Lithic	99.17	103.74	936.321	20	0	/	25	23	9	5	1996.8.2
96FL-	TOK-938	Fossil	105.06	101.98	936.292	115	0	/					1996.8.2
96FL-	TOK-939	Fossil	104.96	101.03	936.28	344	0	/					1996.8.2
96FL-	TOK-940	Fossil	104.86	101.99	936.265	84	0	/					1996.8.2
96FL-	TOK-941	Fossil	104.86	101.64	936.284	58	26	58					1996.8.2
96FL-	TOK-942												1996.8.2
96FL-	TOK-943	Fossil	104.76	101.63	936.287	100	0	/					1996.8.2
96FL-	TOK-944	Fossil	104.73	101.86	936.292	100	29	100					1996.8.2
96FL-	TOK-945	Lithic	104.69	101.92	936.269	60	0	/	17	16	5	1	1996.8.2
96FL-	TOK-946	Lithic	104.58	101.92	936.303	42	0	/	13	15	7	1	1996.8.2
96FL-	TOK-947												1996.8.2
96FL-	TOK-948	Fossil	104.53	101.29	936.279	339	0	/					1996.8.2
96FL-	TOK-949	Fossil	104.03	101.07	936.305	27	0	/					1996.8.2
96FL-	TOK-950	Lithic	104.26	101.56	936.309	52	0	/	48	44	39	88	1996.8.2
96FL-	TOK-951	Lithic	104.07	101.72	936.282	346	48	346	57	44	16	42	1996.8.2
96FL-	TOK-952	Fossil	103.91	101.34	936.296	33	0	/					1996.8.2
96FL-	TOK-953	Fossil	103.84	101.33	936.281	54	0	/					1996.8.2
96FL-	TOK-954	Fossil	103.88	101.39	936.282	31	41	127					1996.8.2
96FL-	TOK-955	Fossil	103.69	101.9	936.311	90	0	/					1996.8.2
96FL-	TOK-956												1996.8.2
96FL-	TOK-957	Fossil	103.06	101.02	936.298	121	29	121					1996.8.2
96FL-	TOK-958	Fossil	103.14	101.31	936.284	105	16	20					1996.8.2
96FL-	TOK-959	Lithic	103.02	102	936.297	325	0	/	56	48	27	68	1996.8.2
96FL-	TOK-960	Fossil	102.98	101.1	936.281	10	0	/					1996.8.2
96FL-	TOK-961												1996.8.2
96FL-	TOK-962	Fossil	101.84	101.23	936.303	93	22	93					1996.8.2
96FL-	TOK-963	Fossil	101.44	101.93	936.322	327	0	/					1996.8.2
96FL-	TOK-964	Fossil	101.07	101.66	936.335	45	22	230					1996.8.2
96FL-	TOK-965	Fossil	99.83	101.33	936.318	88	61	88					1996.8.2
96FL-	TOK-966	Lithic	99.68	101.75	936.288	4	0	/	44	48	12	22	1996.8.2
96FL-	TOK-967	Fossil	99.32	101.74	936.289	72	9	72					1996.8.2
96FL-	TOK-968	Fossil	105.08	100.9	936.288	52	46	141					1996.8.2
96FL-	TOK-969	Fossil	104.89	100.15	936.292	93	0	/					1996.8.2
96FL-	TOK-970												1996.8.2
96FL-	TOK-971	Fossil	104.31	100.44	936.303	95	20	95					1996.8.2
96FL-	TOK-972	Lithic	104.23	100.09	936.302	64	26	64	52	40	16	49	1996.8.2
96FL-	TOK-973	Fossil	103.71	100.17	936.291	135	0	/					1996.8.2
96FL-	TOK-974	Fossil	103.69	100.63	936.274	110	0	/					1996.8.2
96FL-	TOK-975	Fossil	103.68	100.74	936.274	143	0	/					1996.8.2
96FL-	TOK-976	Fossil	103.53	100	936.321	90	0	/					1996.8.2
96FL-	TOK-977	Lithic	103.54	100.35	936.32	132	75	132	25	14	10	3	1996.8.2
96FL-	TOK-978	Fossil	103.12	100.15	936.321	36	0	/					1996.8.2
96FL-	TOK-979	Lithic	103.06	100.32	936.328	117	33	117	36	27	15	16	1996.8.2
96FL-	TOK-980	Fossil	102.42	99.08	936.378	5	39	5					1996.8.2
96FL-	TOK-981	Fossil	102.5	100.98	936.296	96	0	/					1996.8.2
96FL-	TOK-982												1996.8.2
96FL-	TOK-983	Fossil	102	100.14	936.312	76	40	76					1996.8.2
96FL-	TOK-984	Fossil	102.06	100.48	936.317	325	0	/					1996.8.2
96FL-	TOK-985	Fossil	102.04	100.92	936.288	119	45	119					1996.8.2
96FL-	TOK-986	Fossil	101.71	100.78	936.294	102	0	/					1996.8.2
96FL-	TOK-987	Fossil	100.93	100.64	936.321	97	24	97					1996.8.2
96FL-	TOK-988	Fossil	100.9	100.53	936.302	107	0	/					1996.8.2
96FL-	TOK-989	Fossil	100.87	100.49	936.335	61	58	61					1996.8.2
96FL-	TOK-990	Fossil	103.17	101.3	936.315	99	0	/					1996.8.2
96FL-	TOK-991	Fossil	104.88	103.3	936.223	341	0	/					1996.8.3
96FL-	TOK-992	Fossil	104.62	103.3	936.269	22	51	234					1996.8.3
96FL-	TOK-993	Lithic	104.62	103.55	936.229	122	0	/	47	42	16	26	1996.8.3
96FL-	TOK-994	Fossil	104.16	103.05	936.238	50	0	/					1996.8.3
96FL-	TOK-995	Fossil	104.1	103.17	936.27	4	30	4					1996.8.3
96FL-	TOK-996												1996.8.3
96FL-	TOK-997	Lithic	103.74	103.61	936.249	110	0	/	30	30	16	9	1996.8.3
96FL-	TOK-998	Lithic	102.67	103.47	936.264	8	0	/	52	49	24	68	1996.8.3
96FL-	TOK-999	Lithic	102.47	103.15	936.281	358	0	/	51	49	17	44	1996.8.3
96FL-	TOK-1000	Fossil	102.29	103.24	936.268	7	0	/					1996.8.3
96FL-	TOK-1001	Fossil	102.2	103.14	936.27	63	0	/					1996.8.3
96FL-	TOK-1002	Lithic	104.96	100.97	936.244	51	0	/	40	25	16	15	1996.8.3
96FL-	TOK-1003	Lithic	104.86	100.8	936.219	51	0	/	22	12	10	2	1996.8.3
96FL-	TOK-1004	Lithic	104.88	100.73	936.252	324	0	/	22	13	7	2	1996.8.3
96FL-	TOK-1005	Fossil	104.86	100.75	936.242	51	0	/					1996.8.3
96FL-	TOK-1006	Fossil	104.64	100.71	936.249	125	29	312					1996.8.3
96FL-	TOK-1007	Lithic	104.6	100.56	936.233	127	0	/	24	17	13	5	1996.8.3
96FL-	TOK-1008	Fossil	104.83	100.12	936.248	37	23	37					1996.8.3
96FL-	TOK-1009	Fossil	104.8	100.05	936.259	12	0	/					1996.8.3
96FL-	TOK-1010	Fossil	104.73	100.05	936.283	69	0	/					1996.8.3
96FL-	TOK-1011	Fossil	104.73	100.1	936.234	106	0	/					1996.8.3
96FL-	TOK-1012	Lithic	104.23	100.56	936.262	346	0	/	31	30	14	10	1996.8.3
96FL-	TOK-1013	Lithic	104.2	100.8	936.251	106	23	106	56	41	25	85	1996.8.3
96FL-	TOK-1014	Fossil	104.27	100.28	936.253	63	90	/					1996.8.3
96FL-	TOK-1015												1996.8.3
96FL-	TOK-1016												1996.8.3
96FL-	TOK-1017												1996.8.3
96FL-	TOK-1018												1996.8.3
96FL-	TOK-1019	Lithic	103.87	100.95	936.25	100	0	/	53	42	36	101	1996.8.3
96FL-	TOK-1020	Lithic	103.6	100.3	936.296	30	0	/	18	17	7	2	1996.8.3
96FL-	TOK-1021	Lithic	103.68	100.38	936.285	330	0	/	31	25	19	14	1996.8.3
96FL-	TOK-1022	Fossil	103.55	100.68	936.259	86	26	149					1996.8.3
96FL-	TOK-1023	Lithic	103.6	100.84	936.228	25	0	/	19	12	5	1	1996.8.3
96FL-	TOK-1024	Lithic	102.91	100.6	936.258	80	24	355	48	44	33	81	1996.8.3
96FL-	TOK-1025	Lithic	101.9	100.19	936.256	358	0	/	29	29	10	5	1996.8.3
96FL-	TOK-1026	Fossil	100.28	100.69	936.292	36	0	/					1996.8.3
96FL-	TOK-1027	Lithic	100.2	100.81	936.292	105	37	105	22	19	6	2	1996.8.3
96FL-	TOK-1028	Fossil	100.19	100.84	936.3	45	34	328					1996.8.3
96FL-	TOK-1029	Fossil	99.66	100.19	936.282	10	35	10					1996.8.3
96FL-	TOK-1030	Fossil	105.07	102.59	936.236	330	0	/					1996.8.3
96FL-	TOK-1031	Fossil	104.98	102.42	936.223	27	0	/					1996.8.3
96FL-	TOK-1032	Fossil	104.8	102.26	936.242	351	0	/					1996.8.3
96FL-	TOK-1033	Fossil	104.24	102.3	936.259	343	0	/					1996.8.3
96FL-	TOK-1034	Lithic	104.21	102.92	936.252	138	0	/	25	17	11	5	1996.8.3
96FL-	TOK-1035												1996.8.3
96FL-	TOK-1036	Lithic	103.8	102.61	936.257	97	21	97	30	24	6	3	1996.8.3
96FL-	TOK-1037	Lithic	103.78	102.74	936.279	346	0	/	58	50	28	66	1996.8.3
96FL-	TOK-1038	Lithic	103.73	102.93	936.284	86	22	86	43	50	14	24	1996.8.3
96FL-	TOK-1039	Fossil	103.55	102.75	936.257	335	0	/					1996.8.3
96FL-	TOK-1040	Lithic	103.55	102.7	936.278	44	33	126	46	31	13	15	1996.8.3
96FL-	TOK-1041	Lithic	103.53	102.57	936.244	43	30	43	26	21	13	7	1996.8.3
96FL-	TOK-1042	Lithic	103.45	102.44	936.245	100	26	10	50	33	33	35	1996.8.3
96FL-	TOK-1043	Fossil	103.52	102.34	936.24	330	0	/					1996.8.3
96FL-	TOK-1044	Fossil	103.6	102.11	936.276	327	29	51					1996.8.3
96FL-	TOK-1045												1996.8.3
96FL-	TOK-1046	Lithic	103.17	102.34	936.234	70	0	/	17	15	6	2	1996.8.3
96FL-	TOK-1047	Fossil	103.18	102.52	936.264	342	20	342					1996.8.3
96FL-	TOK-1048												1996.8.3
96FL-	TOK-1049	Fossil	102.98	102.75	936.261	91	10	91					1996.8.3
96FL-	TOK-1050	Fossil	102.76	102.89	936.267	45	12	137					1996.8.3
96FL-	TOK-1051	Lithic	102.46	102.97	936.284	71	0	/	31	13	10	3	1996.8.3
96FL-	TOK-1052	Fossil	102.11	102.1	936.283	116	0	/					1996.8.3
96FL-	TOK-1053	Fossil	102.06	102.17	936.291	100	0	/					1996.8.3
96FL-	TOK-1054	Fossil	101.98	102.07	936.296	12	0	/					1996.8.3
96FL-	TOK-1055	Lithic	101.35	102.89	936.314	325	27	145	18	11	4	0.8	1996.8.3
96FL-	TOK-1056	Lithic	101.19	102.38	936.293	4	0	/	17	11	15	0.7	1996.8.3
96FL-	TOK-1057												1996.8.3
96FL-	TOK-1058												1996.8.3
96FL-	TOK-1059	Fossil	103.91	101.96	936.27	88	0	/					1996.8.3
96FL-	TOK-1060												1996.8.3
96FL-	TOK-1061	Lithic	103.5	101.68	936.291	340	0	/	108	78	72	698	1996.8.3
96FL-	TOK-1062	Lithic	103.41	101.43	936.289	344	0	/	23	21	7	3	1996.8.3
96FL-	TOK-1063	Fossil	103.46	101.05	936.268	66	11	66					1996.8.3
96FL-	TOK-1064	Fossil	103.18	101.07	936.237	115	0	/					1996.8.3
96FL-	TOK-1065	Lithic	102.46	101.32	936.291	135	0	/	21	14	4	1	1996.8.3
96FL-	TOK-1066	Fossil	102.38	101.88	936.302	80	25	80					1996.8.3
96FL-	TOK-1067	Fossil	102.4	101.94	936.25	10	0	/					1996.8.3
96FL-	TOK-1068	Fossil	101.61	101.97	936.307	357	42	357					1996.8.3
96FL-	TOK-1069												1996.8.3
96FL-	TOK-1070	Lithic	100.19	101.3	936.276	95	0	/	45	31	20	28	1996.8.3
96FL-	TOK-1071	Fossil	99.94	101.3	936.276	25	90	/					1996.8.3
96FL-	TOK-1072	Lithic	99.92	101.47	936.277	34	90	/	49	29	16	22	1996.8.3
96FL-	TOK-1073	Fossil	99.88	101.4	936.301	13	0	/					1996.8.3
96FL-	TOK-1074	Fossil	99.65	101.18	936.285	127	0	/					1996.8.3
96FL-	TOK-1075	Fossil	99.74	101.85	936.256	357	42	357					1996.8.3
96FL-	TOK-1076	Lithic	101.9	103.04	936.312	59	0	/	33	34	6	8	1996.8.3
96FL-	TOK-1077	Fossil	101.9	103.1	936.289	59	0	/					1996.8.3
96FL-	TOK-1078	Lithic	101.57	103.35	936.303	351	0	/	37	22	29	17	1996.8.3
96FL-	TOK-1079	Lithic	101.47	103.85	936.321	350	0	/	56	40	23	49	1996.8.3
96FL-	TOK-1080	Lithic	101.18	103.45	936.303	11	0	/	55	48	20	44	1996.8.3
96FL-	TOK-1081	Lithic	100.19	103.87	936.323	112	0	/	31	28	17	9	1996.8.3
96FL-	TOK-1082	Lithic	99.68	103.52	936.309	339	12	230	27	25	10	7	1996.8.3
96FL-	TOK-1083	Lithic	99.75	103.83	936.31	52	18	237	47	22	9	10	1996.8.3
96FL-	TOK-1084	Fossil	99.17	103.89	936.316	120	0	/					1996.8.3
96FL-	TOK-1085	Fossil	100.33	102.06	936.262	98	0	/					1996.8.3
96FL-	TOK-1086	Lithic	104.81	101.04	936.224	55	0	/	41	27	10	9	1996.8.3
96FL-	TOK-1087	Fossil	104.71	101.48	936.235	25	0	/					1996.8.3
96FL-	TOK-1088	Fossil	104.26	101.12	936.238	334	0	/					1996.8.3
96FL-	TOK-1089	Fossil	104.32	101.11	936.257	350	0	/					1996.8.3
96FL-	TOK-1090	Fossil	103.4	103.02	936.258	55	0	/					1996.8.3
96FL-	TOK-1091	Fossil	99.85	102	936.252	37	0	/					1996.8.3
96FL-	TOK-1092	Lithic	99.65	102.01	936.257	46	0	/	19	21	5	2	1996.8.3
96FL-	TOK-1093	Fossil	99.79	102.71	936.294	110	54	185					1996.8.3
96FL-	TOK-1094	Fossil	105.02	103.97	936.276	10	5	10					1996.8.3
96FL-	TOK-1095	Fossil	105.04	104.18	936.296	10	53	10					1996.8.3
96FL-	TOK-1096	Fossil	105.01	104.23	936.308	47	0	/					1996.8.3
96FL-	TOK-1097	Lithic	105.03	104.71	936.314	125	11	125	14	9	4	0.7	1996.8.3
96FL-	TOK-1098	Fossil	104.83	104.16	936.256	5	15	5					1996.8.3
96FL-	TOK-1099												1996.8.3
96FL-	TOK-1100	Lithic	104.82	104.63	936.243	120	43	39	57	24	14	9	1996.8.3
96FL-	TOK-1101	Fossil	104.82	104.82	936.25	17	0	/					1996.8.3
96FL-	TOK-1102	Lithic	104.76	105.06	936.285	139	0	/	72	42	26	104	1996.8.3
96FL-	TOK-1103	Lithic	104.68	105.04	936.28	49	44	135	67	53	32	117	1996.8.3
96FL-	TOK-1104	Fossil	104.43	105.18	936.271	87	26	87					1996.8.3
96FL-	TOK-1105	Fossil	104.33	104.49	936.253	103	0	/					1996.8.3
96FL-	TOK-1106	Lithic	104.13	104.42	936.256	46	13	46	40	30	7	6	1996.8.3
96FL-	TOK-1107	Fossil	102.05	104.54	936.309	120	0	/					1996.8.3
96FL-	TOK-1108	Fossil	101.82	104.99	936.347	55	34	236					1996.8.3
96FL-	TOK-1109	Lithic	99.59	104.86	936.344	120	39	196	34	26	13	14	1996.8.3
96FL-	TOK-1110	Lithic	99.34	104.63	936.336	90	0	/	68	58	43	186	1996.8.3
96FL-	TOK-1111	Fossil	99.05	104.02	936.316	15	0	/					1996.8.3
96FL-	TOK-1112	Lithic	98.44	104.44	936.313	34	0	/	22	18	9	4	1996.8.3
96FL-	TOK-1113	Fossil	104.82	104.63	936.252	324	0	/					1996.8.4
96FL-	TOK-1114	Fossil	104.77	104.59	936.223	344	90	/					1996.8.4
96FL-	TOK-1115												1996.8.4
96FL-	TOK-1116	Lithic	104.61	104.11	936.227	127	59	127	37	14	12	7	1996.8.4
96FL-	TOK-1117	Lithic	104.37	104.09	936.238	357	0	/	37	14	12	6	1996.8.4
96FL-	TOK-1118	Fossil	104.68	104.89	936.268	80	11	80					1996.8.4
96FL-	TOK-1119	Fossil	104.2	104.66	936.262	9	0	/					1996.8.4
96FL-	TOK-1120	Fossil	104.88	103.8	936.221	26	0	/					1996.8.4
96FL-	TOK-1121	Fossil	104.87	103.72	936.201	40	0	/					1996.8.4
96FL-	TOK-1122												1996.8.4
96FL-	TOK-1123	Fossil	105.04	103.24	936.216	341	25	341					1996.8.4
96FL-	TOK-1124	Lithic	104.87	103.12	936.205	45	23	325	30	30	21	21	1996.8.4
96FL-	TOK-1125	Fossil	104.57	104	936.214	359	23	359					1996.8.4
96FL-	TOK-1126	Fossil	104.62	103.41	936.229	350	90	/					1996.8.4
96FL-	TOK-1127	Fossil	104.49	103.36	936.234	332	20	332					1996.8.4
96FL-	TOK-1128	Lithic	104.51	103.28	936.217	350	0	/	34	26	11	8	1996.8.4
96FL-	TOK-1129												1996.8.4
96FL-	TOK-1130	Fossil	104.57	103.13	936.211	62	0	62					1996.8.4
96FL-	TOK-1131	Lithic	104.67	103.56	936.321				29	24	13	9	1996.8.4
96FL-	TOK-1132	Lithic	105	102.96	936.238	22	0	/	31	23	20	12	1996.8.4
96FL-	TOK-1133	Fossil	104.65	102.47	936.178	356	0	/					1996.8.4
96FL-	TOK-1134	Lithic	104.78	102.19	936.211	5	0	/	36	35	24	28	1996.8.4
96FL-	TOK-1135	Fossil	104.72	102.2	936.193	334	0	/					1996.8.4
96FL-	TOK-1136	Lithic	104.76	102.14	936.196	78	0	/	19	18	7	3	1996.8.4
96FL-	TOK-1137	Lithic	104.39	102.3	936.184	92	0	/	25	17	7	3	1996.8.4
96FL-	TOK-1138												1996.8.4
96FL-	TOK-1139	Fossil	104.92	101.15	936.212	331	90	331					1996.8.4
96FL-	TOK-1140	Lithic	104.88	101.27	936.211				47	39	37	82	1996.8.4
96FL-	TOK-1141	Fossil	104.17	101.2	936.185	10	18	195					1996.8.4
96FL-	TOK-1142	Lithic	104.86	100.59	936.215	351	0	/	15	14	8	3	1996.8.4
96FL-	TOK-1143												1996.8.4
96FL-	TOK-1144	Lithic	104.68	100.02	936.234	90	0	/	51	23	12	8	1996.8.4
96FL-	TOK-1145	Lithic	104.56	100.49	936.197	123	0	/	50	29	17	28	1996.8.4
96FL-	TOK-1146	Fossil	104.59	100.2	936.221	114	15	295					1996.8.4
96FL-	TOK-1147	Fossil	104.43	100.32	936.206	46	0	/					1996.8.4
96FL-	TOK-1148												1996.8.4
96FL-	TOK-1149	Fossil	104.3	100.71	936.217	95	0	/					1996.8.4
96FL-	TOK-1150	Fossil	104.27	100.88	936.189	10	0	/					1996.8.4
96FL-	TOK-1151	Fossil	103.55	104.5	936.231	30	0	/					1996.8.4
96FL-	TOK-1152	Fossil	103.06	104.87	936.234	86	0	/					1996.8.4
96FL-	TOK-1153	Lithic	103.6	104.65	936.225	140	0	/	67	49	22	65	1996.8.4
96FL-	TOK-1154	Lithic	103.57	104.36	936.221	140	0	/	31	20	8	6	1996.8.4
96FL-	TOK-1155	Fossil	103.58	104.36	936.229	140	0	/					1996.8.4
96FL-	TOK-1156	Lithic	103.43	104.01	936.224	340	0	/	36	33	11	14	1996.8.4
96FL-	TOK-1157												1996.8.4
96FL-	TOK-1158	Lithic	103.55	101.97	936.198	121	0	/	20	15	6	2	1996.8.4
96FL-	TOK-1159	Lithic	103.12	101.94	936.219	85	39	355	25	24	12	4	1996.8.4
96FL-	TOK-1160	Fossil	103.09	101.93	936.224	25	0	/					1996.8.4
96FL-	TOK-1161	Fossil	103.03	101.9	936.213	15	0	/					1996.8.4
96FL-	TOK-1162	Fossil	103.66	101.83	936.219	25	26	207					1996.8.4
96FL-	TOK-1163												1996.8.4
96FL-	TOK-1164												1996.8.4
96FL-	TOK-1165	Lithic	103.73	100.42	936.251	30	0	/	27	25	12	9	1996.8.4
96FL-	TOK-1166	Fossil	103.78	100.17	936.25	4	15	177					1996.8.4
96FL-	TOK-1167	Fossil	103.81	100.07	936.239	51	0	/					1996.8.4
96FL-	TOK-1168												1996.8.4
96FL-	TOK-1169	Lithic	102.09	104.27	936.273	30	49	300	38	28	10	9	1996.8.4
96FL-	TOK-1170	Lithic	102.26	104.17	936.279	80	0	/	63	39	37	120	1996.8.4
96FL-	TOK-1171	Lithic	102.05	104.2	936.278	351	0	/	32	29	19	24	1996.8.4
96FL-	TOK-1172	Fossil	102.54	103.77	936.243	72	0	/					1996.8.4
96FL-	TOK-1173	Lithic	102.45	103.61	936.238	8	0	/	35	24	7	4	1996.8.4
96FL-	TOK-1174	Lithic	102.29	102.87	936.249	327	0	/	156	128	98	2386	1996.8.4
96FL-	TOK-1175	Fossil	102.75	102.5	936.261	7	0	/					1996.8.4
96FL-	TOK-1176	Fossil	102.94	102.16	936.262	87	0	/					1996.8.4
96FL-	TOK-1177	Fossil	102.23	102.2	936.25	355	0	/					1996.8.4
96FL-	TOK-1178	Lithic	102.76	101.96	936.228	17	0	/	22	21	15	5	1996.8.4
96FL-	TOK-1179	Fossil	102.8	101.9	936.238	31	20	31					1996.8.4
96FL-	TOK-1180	Fossil	102.37	101.78	936.267	60	90	/					1996.8.4
96FL-	TOK-1181	Fossil	102.29	101.79	936.256	49	0	0					1996.8.4
96FL-	TOK-1182	Lithic	102.05	101.98	936.278	106	90	/	39	41	12	17	1996.8.4
96FL-	TOK-1183	Lithic	102.3	101.52	936.258	100	41	11	37	25	20	22	1996.8.4
96FL-	TOK-1184	Fossil	102.84	101.66	936.244	25	0	/					1996.8.4
96FL-	TOK-1185	Lithic	102.84	101.51	936.221	70	0	/	27	24	9	7	1996.8.4
96FL-	TOK-1186	Fossil	102.5	101.41	936.262	31	0	/					1996.8.4
96FL-	TOK-1187	Fossil	102.57	101.22	936.245	7	30	265					1996.8.4
96FL-	TOK-1188	Fossil	102.95	100.17	936.244	5	0	/					1996.8.4
96FL-	TOK-1189	Fossil	102.09	100.9	936.245	335	0	/					1996.8.4
96FL-	TOK-1190	Fossil	102.32	100.68	936.236	335	34	335					1996.8.4
96FL-	TOK-1191	Fossil	102.75	100.66	936.225	15	0	/					1996.8.4
96FL-	TOK-1192												1996.8.4
96FL-	TOK-1193	Lithic	101.88	104.54	936.27	350	0	/	26	21	8	3	1996.8.4
96FL-	TOK-1194	Lithic	101.94	104.28	936.296	355	32	355	45	42	19	32	1996.8.4
96FL-	TOK-1195	Fossil	101.58	104.57	936.282	340	0	/					1996.8.4
96FL-	TOK-1196												1996.8.4
96FL-	TOK-1197	Lithic	101.32	104.5	936.326	110	90	/	43	25	16	14	1996.8.4
96FL-	TOK-1198	Lithic	101.48	104.43	936.276	117	0	/	29	22	11	6	1996.8.4
96FL-	TOK-1199	Fossil	101.48	104.35	936.273	325	0	/					1996.8.4
96FL-	TOK-1200	Lithic	101.2	104.06	936.269	25	45	123	39	33	11	14	1996.8.4
96FL-	TOK-1201	Lithic	101.67	103.94	936.287	110	20	355	43	28	9	11	1996.8.4
96FL-	TOK-1202												1996.8.4
96FL-	TOK-1203	Fossil	101.88	103	936.31	100	44	283					1996.8.4
96FL-	TOK-1204	Fossil	101.95	102.63	936.243	120	0	/					1996.8.4
96FL-	TOK-1205	Lithic	101.29	102.04	936.252	120	0	/	48	30	16	18	1996.8.4
96FL-	TOK-1206	Lithic	101.93	102.83	936.313	10	0	/	94	91	51	603	1996.8.4
96FL-	TOK-1207												1996.8.4
96FL-	TOK-1208	Lithic	101.44	100.56	936.244	2	0	/	74	53	25	137	1996.8.4
96FL-	TOK-1209	Lithic	101.59	100.03	936.253	15	0	/	24	21	12	8	1996.8.4
96FL-	TOK-1210	Lithic	101.72	100.8	936.261	5	0	/	31	26	11	7	1996.8.4
96FL-	TOK-1211	Lithic	101.79	105	936.318	104	35	104	30	33	10	14	1996.8.4
96FL-	TOK-1212	Lithic	101.71	104.84	936.283	121	0	/	23	23	7	4	1996.8.4
96FL-	TOK-1213												1996.8.4
96FL-	TOK-1214	Lithic	101.41	104.37	936.286	347	0	/	33	23	10	16	1996.8.4
96FL-	TOK-1215	Fossil	101.4	104.37	936.287	39	0	/					1996.8.4
96FL-	TOK-1216	Lithic	100.5	103.84	936.276	110	0	/	59	32	8	18	1996.8.4
96FL-	TOK-1217	Lithic	100.94	103.08	936.288	105	0	/	31	30	10	7	1996.8.4
96FL-	TOK-1218	Lithic	100.25	103.39	936.26	90	0	/	25	24	8	4	1996.8.4
96FL-	TOK-1219	Lithic	100.37	101	936.243	5	0	/	34	31	19	18	1996.8.4
96FL-	TOK-1220	Lithic	99.94	104.41	936.307	77	13	359	75	50	25	62	1996.8.4
96FL-	TOK-1221												1996.8.4
96FL-	TOK-1222	Lithic	99.57	103.43	936.289	70	90	/	44	23	17	11	1996.8.4
96FL-	TOK-1223	Lithic	99.85	101.23	936.227	104	0	/	20	16	12	5	1996.8.4
96FL-	TOK-1224	Fossil	99.91	101.08	936.225	37	0	/					1996.8.4
96FL-	TOK-1225	Fossil	99.78	100.9	936.291	60	0	/					1996.8.4
96FL-	TOK-1226	Lithic	99.43	100.27	936.28	52	0	/	31	18	11	6	1996.8.4
96FL-	TOK-1227	Fossil	104.06	103.93	936.228	131	0	/					1996.8.4
96FL-	TOK-1228	Lithic	104.03	103.03	936.234	59	30	239	50	37	15	28	1996.8.4
96FL-	TOK-1229	Fossil	104.92	104	936.241	19	48	197					1996.8.4
96FL-	TOK-1230	Lithic	104.77	105.17	936.267	52	0	/	66	63	60	204	1996.8.7
96FL-	TOK-1231	Lithic	105	104.93	936.198	135	90	/	88	84	72	541	1996.8.7
96FL-	TOK-1232	Lithic	104.11	105.07	936.148	36	41	302	47	37	26	35	1996.8.7
96FL-	TOK-1233	Lithic	104.12	104.8	936.139	36	0	/	56	34	20	35	1996.8.7
96FL-	TOK-1234	Fossil	104.24	104.77	936.13	71	0	/					1996.8.7
96FL-	TOK-1235	Fossil	104.47	104.69	936.109	33	0	/					1996.8.7
96FL-	TOK-1236	Fossil	104.6	104.67	936.108	113	0	/					1996.8.7
96FL-	TOK-1237	Lithic	104.7	104.6	936.112	357	0	/	39	33	22	29	1996.8.7
96FL-	TOK-1238	Lithic	105.02	104.51	936.178	342	37	342	34	20	11	6	1996.8.7
96FL-	TOK-1239	Lithic	105	104.38	936.128	132	0	/	17	14	12	3	1996.8.7
96FL-	TOK-1240	Fossil	104.36	104.56	936.113	13	21	13					1996.8.7
96FL-	TOK-1241	Lithic	104.39	104.41	936.108	72	0	/	13	10	3	0.4	1996.8.7
96FL-	TOK-1242	Lithic	104.94	104.31	936.102	131	11	131	28	15	12	6	1996.8.7
96FL-	TOK-1243												1996.8.7
96FL-	TOK-1244	Fossil	103.69	104.3	936.114	30	0	/					1996.8.7
96FL-	TOK-1245	Fossil	103.5	104.42	936.124	57	0	/					1996.8.7
96FL-	TOK-1246	Fossil	103.44	104.3	936.128	91	0	/					1996.8.7
96FL-	TOK-1247	Lithic	102.98	105.03	936.17	70	0	/	37	32	20	21	1996.8.7
96FL-	TOK-1248	Fossil	102.93	104.03	936.173	356	0	/					1996.8.7
96FL-	TOK-1249	Lithic	102.76	104	936.178	45	0	/	27	12	9	3	1996.8.7
96FL-	TOK-1250	Fossil	102.78	104.45	936.129	13	45	13					1996.8.7
96FL-	TOK-1251	Fossil	102.73	104.52	936.182	138	0	/					1996.8.7
96FL-	TOK-1252	Fossil	102.71	104.47	936.178	113	30	25					1996.8.7
96FL-	TOK-1253	Fossil	102.44	104.42	936.207	135	0	/					1996.8.7
96FL-	TOK-1254	Lithic	102.41	104.18	936.192	80	0	/	38	24	21	18	1996.8.7
96FL-	TOK-1255	Lithic	102.15	104.22	936.153	53	0	/	36	22	14	11	1996.8.7
96FL-	TOK-1256	Lithic	102.09	104.17	936.146	15	0	/	14	11	3	0.3	1996.8.7
96FL-	TOK-1257	Lithic	101.75	104.7	936.207	81	0	/	21	16	10	3	1996.8.7
96FL-	TOK-1258	Lithic	101.65	104.56	936.178	69	0	/	36	28	7	7	1996.8.7
96FL-	TOK-1259	Lithic	101.35	104.91	936.146	351	0	/	27	14	13	3	1996.8.7
96FL-	TOK-1260	Lithic	101.31	104.91	936.148	22	0	/	34	26	6	7	1996.8.7
96FL-	TOK-1261	Fossil	101.22	104.89	936.142	330	0	/					1996.8.7
96FL-	TOK-1262	Lithic	100.94	104.42	936.163	128	0	/	19	16	4	1	1996.8.7
96FL-	TOK-1263	Lithic	100.19	104.53	936.167	12	0	/	22	18	14	6	1996.8.7
96FL-	TOK-1264												1996.8.7
96FL-	TOK-1265												1996.8.7
96FL-	TOK-1266												1996.8.7
96FL-	TOK-1267	Lithic	104.82	103.57	936.12	356	0	/	71	56	48	144	1996.8.7
96FL-	TOK-1268	Lithic	104.76	103.6	936.091	95	31	95	76	66	37	184	1996.8.7
96FL-	TOK-1269	Lithic	104.72	103.55	936.092	30	0	/	51	44	38	51	1996.8.7
96FL-	TOK-1270
96FL-	TOK-1271	Fossil	104.27	103.69	936.09	90	0	/					1996.8.7
96FL-	TOK-1272												1996.8.7
96FL-	TOK-1273	Lithic	104.16	103.76	936.109	24	0	/	52	40	27	52	1996.8.7
96FL-	TOK-1274	Lithic	104.01	103.69	936.101	5	0	/	30	25	15	12	1996.8.7
96FL-	TOK-1275	Lithic	104.03	103.73	936.099	336	0	/	27	24	12	10	1996.8.7
96FL-	TOK-1276												1996.8.7
96FL-	TOK-1277	Lithic	104.21	103.46	936.094	52	0	/	21	13	9	3	1996.8.7
96FL-	TOK-1278												1996.8.7
96FL-	TOK-1279	Lithic	104.16	103.35	936.092	80	0	/					1996.8.7
96FL-	TOK-1280	Lithic	104.25	103.17	936.088	112	0	/	21	30	7	3	1996.8.7
96FL-	TOK-1281												1996.8.7
96FL-	TOK-1282	Fossil	102.91	103.79	936.17	139	0	/					1996.8.7
96FL-	TOK-1283	Fossil	102.77	103.17	936.109	135	0	/					1996.8.7
96FL-	TOK-1284	Lithic	101.57	103.06	936.184	26	26	215	52	34	26	53	1996.8.7
96FL-	TOK-1285	Lithic	100.42	103.7	936.148	122	0	/	20	27	12	5	1996.8.7
96FL-	TOK-1286	Lithic	100.12	103.79	936.188	2	43	351	38	28	11	10	1996.8.7
96FL-	TOK-1287	Lithic	104.97	102.3	936.072	80	0	/	36	30	18	19	1996.8.7
96FL-	TOK-1288	Fossil	105	102.61	936.067	105	0	/					1996.8.7
96FL-	TOK-1289	Lithic	104.59	102.21	936.08	90	0	/	44	37	14	14	1996.8.7
96FL-	TOK-1290												1996.8.7
96FL-	TOK-1291	Lithic	104.05	102.61	936.114	120	0	/	61	42	36	87	1996.8.7
96FL-	TOK-1292	Fossil	103.88	102.07	936.117	5	0	/					1996.8.7
96FL-	TOK-1293	Fossil	103.89	102.63	936.129	113	25	113					1996.8.7
96FL-	TOK-1294	Fossil	103.84	102.76	936.155	23	0	/					1996.8.7
96FL-	TOK-1295	Fossil	103.6	102.5	936.103	355	0	/					1996.8.7
96FL-	TOK-1296												1996.8.7
96FL-	TOK-1297	Lithic	103.18	102.34	936.12	355	50	170	35	25	10	9	1996.8.7
96FL-	TOK-1298	Fossil	103.15	102.26	936.112	339	0	/					1996.8.7
96FL-	TOK-1299												1996.8.7
96FL-	TOK-1300	Fossil	103.05	102.02	936.195	4	36	351					1996.8.7
96FL-	TOK-1301	Lithic	102.59	102.13	936.134	336	0	/	35	28	19	19	1996.8.7
96FL-	TOK-1302												1996.8.7
96FL-	TOK-1303	Lithic	100.74	102.44	936.123	102	0	/	32	41	16	17	1996.8.7
96FL-	TOK-1304	Fossil	106	101.96	936.078	51	0	/					1996.8.7
96FL-	TOK-1305	Lithic	106	101.91	936.093	45	0	/	41	41	33	50	1996.8.7
96FL-	TOK-1306	Lithic	105.12	101.4	936.108	113	0	/	33	22	11	9	1996.8.7
96FL-	TOK-1307	Lithic	105.11	101.03	936.108	338	0	/	65	65	27	101	1996.8.7
96FL-	TOK-1308												1996.8.7
96FL-	TOK-1309												1996.8.7
96FL-	TOK-1310												1996.8.7
96FL-	TOK-1311	Fossil	104.78	101.6	936.157	1	0	/					1996.8.7
96FL-	TOK-1312	Lithic	104.21	101.24	936.11	20	32	130	91	60	55	200	1996.8.7
96FL-	TOK-1313	Lithic	103.79	101.38	936.067	29	0	/	71	68	18	78	1996.8.7
96FL-	TOK-1314												1996.8.7
96FL-	TOK-1315	Fossil	103.6	101.27	936.075	355	0	/					1996.8.7
96FL-	TOK-1316	Fossil	103.72	101.88	936.111	109	14	91					1996.8.7
96FL-	TOK-1317	Fossil	103.62	101.95	936.114	129	0	/					1996.8.7
96FL-	TOK-1318	Lithic	103.59	101.9	936.104	17	0	/	38	30	19	25	1996.8.7
96FL-	TOK-1319	Lithic	103.07	101.03	936.239	351	0	/	101	88	75	956	1996.8.7
96FL-	TOK-1320												1996.8.7
96FL-	TOK-1321												1996.8.7
96FL-	TOK-1322	Fossil	101.6	101.52	936.17	2	0	/					1996.8.7
96FL-	TOK-1323												1996.8.7
96FL-	TOK-1324	Fossil	100.39	101.48	936.129	41	0	/					1996.8.7
96FL-	TOK-1325	Lithic	100.21	101.63	936.176	330	26	7	42	38	32	56	1996.8.7
96FL-	TOK-1326	Lithic	99.55	101.07	936.109	344	0	/	25	14	11	5	1996.8.7
96FL-	TOK-1327	Lithic	104.66	100.2	936.111	15	37	300	115	80	68	700	1996.8.7
96FL-	TOK-1328												1996.8.7
96FL-	TOK-1329	Fossil	104.39	100.11	936.101	351	0	/					1996.8.7
96FL-	TOK-1330												1996.8.7
96FL-	TOK-1331	Lithic	103.96	100.77	936.155	142	0	/					1996.8.7
96FL-	TOK-1332	Fossil	103.82	100.46	936.147	358	0	/					1996.8.7
96FL-	TOK-1333	Fossil	103.61	100.18	936.193	27	0	/					1996.8.7
96FL-	TOK-1334	Lithic	103.23	100.95	936.156	7	0	/	99	59	41	242	1996.8.7
96FL-	TOK-1335	Lithic	102.09	100.5	936.135	75	0	/	22	19	17	8	1996.8.7
96FL-	TOK-1336	Fossil	102.87	100.01	936.202	22	55	142					1996.8.7
96FL-	TOK-1337	Lithic	102.73	100.19	936.119	340	0	/	25	18	10	5	1996.8.7
96FL-	TOK-1338												1996.8.7
96FL-	TOK-1339	Lithic	101.5	100.03	936.239	96	0	/	40	34	12	13	1996.8.7
96FL-	TOK-1340	Fossil	100.47	100.98	936.143	344	0	/					1996.8.7
96FL-	TOK-1341												1996.8.7
96FL-	TOK-1342	Fossil	104.48	101.53	936.08	133	0	/					1996.8.7
96FL-	TOK-1343	Fossil	105	104.55	936.063	65	0	/					1996.8.8
96FL-	TOK-1344	Lithic	104.86	104.48	936.077	352	90	/	42	32	15	16	1996.8.8
96FL-	TOK-1345	Fossil	104.71	104.54	936.09	115	0	/					1996.8.8
96FL-	TOK-1346												1996.8.8
96FL-	TOK-1347												1996.8.8
96FL-	TOK-1348												1996.8.8
96FL-	TOK-1349	Lithic	104.55	105	936.07	80	21	80	20	15	13	4	1996.8.8
96FL-	TOK-1350	Fossil	104.1	104.24	936.061	143	0	/					1996.8.8
96FL-	TOK-1351	Lithic	104.27	104.92	936.117	68	0	/	54	25	21	33	1996.8.8
96FL-	TOK-1352	Fossil	104.11	104.39	936.087	70	46	255					1996.8.8
96FL-	TOK-1353	Lithic	104.05	104.28	936.068	352	0	/	40	33	16	17	1996.8.8
96FL-	TOK-1354												1996.8.8
96FL-	TOK-1355	Lithic	104.27	104.37	936.09	85	36	85	17	21	9	3	1996.8.8
96FL-	TOK-1356	Lithic	101.55	103.86	936.117	43	0	/	59	50	44	125	1996.8.8
96FL-	TOK-1357	Lithic	104.09	104.13	936.054	355	0	/	21	18	11	3	1996.8.8
96FL-	TOK-1358												1996.8.8
96FL-	TOK-1359	Lithic	103.84	104.64	936.061	103	26	198	34	38	8	9	1996.8.8
96FL-	TOK-1360	Fossil	103.71	104.92	936.07	350	0	/					1996.8.8
96FL-	TOK-1361	Lithic	103.58	104.24	936.091	115	90	/	31	26	8	6	1996.8.8
96FL-	TOK-1362	Fossil	103.52	104.03	936.09	128	20	15					1996.8.8
96FL-	TOK-1363	Fossil	103.46	104.16	936.08	20	0	/					1996.8.8
96FL-	TOK-1364	Lithic	103.19	104.32	936.089	82	42	/	30	29	15	8	1996.8.8
96FL-	TOK-1365												1996.8.8
96FL-	TOK-1366	Fossil	103.01	104.01	936.115	70	35	155					1996.8.8
96FL-	TOK-1367	Lithic	102.77	104.63	936.093	61	38	345	145	134	106	2479	1996.8.8
96FL-	TOK-1368	Fossil	102.75	104.78	936.14	20	28	199					1996.8.8
96FL-	TOK-1369	Fossil	102.77	104.86	936.115	10	90	/					1996.8.8
96FL-	TOK-1370	Lithic	102.71	104.25	936.078	80	0	/	22	22	10	4	1996.8.8
96FL-	TOK-1371	Fossil	102.68	104.07	936.088	105	9	105					1996.8.8
96FL-	TOK-1372	Lithic	102.63	104.19	936.08	352	0	/	27	18	5	3	1996.8.8
96FL-	TOK-1373	Fossil	101.31	104.28	936.106	9	0	/					1996.8.8
96FL-	TOK-1374	Fossil	103.98	101.12	936.103	340	57	255					1996.8.8
96FL-	TOK-1375	Lithic	101.01	104.46	936.111	347	19	65	36	43	12	15	1996.8.8
96FL-	TOK-1376	Lithic	100.43	104.24	936.12	345	19	161	35	25	7	6	1996.8.8
96FL-	TOK-1377	Fossil	104.3	103.29	936.055	53	0	/					1996.8.8
96FL-	TOK-1378	Lithic	104.38	103.74	936.049	96	0	/	47	40	15	24	1996.8.8
96FL-	TOK-1379	Fossil	104.38	103.95	936.07	51	23	51					1996.8.8
96FL-	TOK-1380	Lithic	103.11	103.68	936.091	347	54	257	38	26	14	12	1996.8.8
96FL-	TOK-1381	Fossil	102.98	103.61	936.088	87	0	/					1996.8.8
96FL-	TOK-1382	Fossil	104.27	104.78	936.083	5	0	/					1996.8.8
96FL-	TOK-1383	Fossil	101	103.52	936.135	334	17	152					1996.8.8
96FL-	TOK-1384	Lithic	102.86	102.91	936.093	70	0	/	33	25	10	10	1996.8.8
96FL-	TOK-1385	Fossil	103.75	101.63	936.065	34	29	34					1996.8.8
96FL-	TOK-1386	Fossil	103.58	101.28	936.069	13	0	/					1996.8.8
96FL-	TOK-1387	Lithic	101.11	101.24	936.089	131	0	/	89	79	34	377	1996.8.8
96FL-	TOK-1388	Lithic	102.62	99.98	936.056	326	0	/	30	28	7	4	1996.8.8
96FL-	TOK-1389	Lithic	103.6	101.26	936.086	32	45	297	49	23	12	10	1996.8.8
96FL-	TOK-1390	Lithic	103.77	101.62	936.104	33	27	33	38	36	11	12	1996.8.8
96FL-	TOK-1391	Lithic	100.4	103.73	936.103	48	0	/	54	26	10	8	1996.8.8
96FL-	TOK-1392	Lithic	99.77	103.51	936.108	80	0	/	24	14	9	2	1996.8.8
96FL-	TOK-1393	Lithic	99.75	103.27	936.113	54	90	/	36	36	8	11	1996.8.8
96FL-	TOK-1394	Lithic	99.67	103.67	936.105	82	0	/	23	11	9	3	1996.8.8
96FL-	TOK-1395	Lithic	100.5	102.21	936.102	92	0	/	19	16	6	2	1996.8.8
96FL-	TOK-1396	Fossil	105	104.77	936.027	110	36	232					1996.8.9
96FL-	TOK-1397	Fossil	106	104.4	936.067	0	45	/					1996.8.9
96FL-	TOK-1398	Fossil	104.46	104.87	936.032	358	32	182					1996.8.9
96FL-	TOK-1399												1996.8.9
96FL-	TOK-1400	Lithic	104.45	104.29	936.015	30	3	210	27	12	9	4	1996.8.9
96FL-	TOK-1401	Fossil	103.46	104.35	936.028	16	54	115					1996.8.9
96FL-	TOK-1402	Lithic	103.45	104.15	936.005	331	26	151	67	52	29	61	1996.8.9
96FL-	TOK-1403	Fossil	103.52	103.83	936.022	70	0	/					1996.8.9
96FL-	TOK-1404	Lithic	102.74	104.02	936.06	140	0	/	54	29	26	36	1996.8.9
96FL-	TOK-1405	Lithic	103.03	104.72	936.028	65	0	/	27	18	11	4	1996.8.9
96FL-	TOK-1406	Lithic	102.88	104.21	936.065	115	27	115	49	35	27	39	1996.8.9
96FL-	TOK-1407	Fossil	101.9	104.03	936.077	5	26	5					1996.8.9
96FL-	TOK-1408	Fossil	104.59	103.56	936.006	38	10	218					1996.8.9
96FL-	TOK-1409	Lithic	104.37	103.97	936.033	338	26	338	32	30	10	9	1996.8.9
96FL-	TOK-1410	Fossil	104.2	103.86	936.027	5	13	5					1996.8.9
96FL-	TOK-1411	Fossil	104.3	103.58	935.997	0	0	/					1996.8.9
96FL-	TOK-1412	Fossil	102.67	103.59	936.022	38	45	305					1996.8.9
96FL-	TOK-1413	Lithic	102	103.5	936.01	15	0	/	34	32	8	10	1996.8.9
96FL-	TOK-1414	Lithic	101.95	103.42	936.083	340	90	/	117	91	87	115	1996.8.9
96FL-	TOK-1415	Lithic	100.9	103.69	936.039	20	0	/	53	23	19	16	1996.8.9
96FL-	TOK-1416	Lithic	100.88	103.75	936.032	120	0	/	39	29	13	14	1996.8.9
96FL-	TOK-1417	Lithic	103.72	101.96	935.993	350	0	/	28	20	10	6	1996.8.9
96FL-	TOK-1418	Fossil	103.55	101.41	936.033	330	0	/					1996.8.9
96FL-	TOK-1419	Lithic	103.59	100.97	936.022	10	45	70	27	19	16	7	1996.8.9
96FL-	TOK-1420	Fossil	102.67	100.23	935.989	117	21	117					1996.8.9
96FL-	TOK-1421	Fossil	104.3	104.13	936.009	5	0	/					1996.8.9
96FL-	TOK-1422	Fossil	101.1	103.65	935.978	10	0	/					1996.8.9
96FL-	TOK-1423	Lithic	101.74	104.87	936.023	15	35	195	52	16	16	12	1996.8.9
96FL-	TOK-1424	Lithic	102.44	104.35	936.015	325	38	213	93	86	71	503	1996.8.10
96FL-	TOK-1425	Fossil	102.97	103.51	935.928	335	90	/					1996.8.10
96FL-	TOK-1426	Lithic	103.3	103.86	936.012	25	33	140	125	104	88	1236	1996.8.10
96FL-	TOK-1427	Lithic	140.5	102.5					21	12	6	2	1996.12.23
96FL-	TOK-1428	Lithic	140.5	102.5					18	12	6	1	1996.12.23
96FL-	TOK-1429	Lithic	100.5	104.5					15	13	7	1	1996.12.23
96FL-	TOK-1430	Lithic	101.5	104.5					19	9	5	0.5	1996.12.23
96FL-	TOK-1431	Lithic	99.5	103.5					18	10	4	1	1996.12.23
96FL-	TOK-1432	Lithic	101.5	100.5					12	9	3	0.2	1996.12.23
96FL-	TOK-1433	Lithic	102.5	103.5					10	10	2	0.2	1996.12.23
96FL-	TOK-1434	Lithic	103.5	103.5					19	10	8	1	1996.12.23
96FL-	TOK-1435	Lithic	102.5	100.5					13	12	5	0.4	1996.12.23
96FL-	TOK-1436	Lithic	104.5	100.5					15	11	7	1	1996.12.23
96FL-	TOK-1437	Lithic	104.5	100.5					42	35	19	31	1996.12.23
96FL-	TOK-1438	Lithic	104.5	100.5					19	14	6	1	1996.12.23
96FL-	TOK-1439	Lithic	99.5	100.5					13	11	3	0.2	1996.12.23
96FL-	TOK-1440	Lithic	100.5	102.5					22	14	4	1	1996.12.23
96FL-	TOK-1441	Lithic	104.5	104.5					11	7	1	0.2	1996.12.25
96FL-	TOK-1442	Lithic	99.5	104.5					20	12	8	2	1996.12.25
96FL-	TOK-1443	Lithic	103.5	107.5					13	11	2	0.2	1996.12.25
96FL-	TOK-1444	Lithic	103.5	107.5					16	13	9	2	1996.12.25
96FL-	TOK-1445	Lithic	102.5	104.5					17	10	8	1	1996.12.25
96FL-	TOK-1446	Lithic	102.5	102.5					16	11	6	1	1996.12.25
96FL-	TOK-1447	Lithic	101.5	102.5					19	16	4	1	1996.12.25
96FL-	TOK-1448	Lithic	101.5	102.5					17	11	5	0.4	1996.12.25
96FL-	TOK-1449	Lithic	99.5	100.5					24	14	7	2	1996.12.25
96FL-	TOK-1450	Lithic	100.5	104.5					13	8	6	0.5	1996.12.25
96FL-	TOK-1451	Lithic	103.5	103.5					17	15	5	1	1996.12.25
96FL-	TOK-1452	Lithic	103.5	103.5					10	9	3	0.4	1996.12.25
96FL-	TOK-1453	Lithic	102.5	100.5					17	10	3	0.7	1996.12.25
96FL-	TOK-1454	Lithic	104.5	102.5					22	11	8	2	1996.12.25
96FL-	TOK-1455	Lithic	101.5	104.5					19	12	5	1	1996.12.25
96FL-	TOK-1456	Lithic	101.5	100.5					26	11	5	1	1996.12.25
96FL-	TOK-1457	Lithic	99.5	100.5					19	15	13	3	1996.12.25
96FL-	TOK-1458	Lithic	101.5	103.5					12	17	4	1	1996.12.25
96FL-	TOK-1459	Lithic	104.5	101.5					19	17	7	2	1996.12.25
96FL-	TOK-1460	Lithic	103.5	104.5					33	21	4	4	1996.12.25
96FL-	TOK-1461	Lithic	104.5	103.5					14	18	4	0.8	1996.12.25
96FL-	TOK-1462	Lithic	104.5	100.5					22	18	15	8	1996.12.25
96FL-	TOK-1463	Lithic	102.5	100.5					9	7	3	0.2	1996.12.25
96FL-	TOK-1464	Lithic	101.5	104.5					14	14	4	0.4	1996.12.25
96FL-	TOK-1465	Lithic	103.5	101.5					17	16	7	2	1996.12.25
96FL-	TOK-1466	Lithic	103.5	101.5					23	18	7	3	1996.12.25
96FL-	TOK-1467	Lithic	98.5	104.5					45	23	11	11	1996.12.25
96FL-	TOK-1468	Lithic	100.5	100.5					23	28	10	5	1996.12.25
96FL-	TOK-1469	Lithic	100.5	104.5					13	7	3	0.3	1996.12.25
96FL-	TOK-1470	Lithic	101.5	101.5					16	12	7	1	1996.12.25
96FL-	TOK-1471	Lithic	100.5	103.5					14	9	5	0.4	1996.12.25
96FL-	TOK-1472	Lithic	103.5	103.5					16	12	6	1	1996.12.25
96FL-	TOK-1473	Lithic	104.5	103.5					15	11	5	0.3	1996.12.25
96FL-	TOK-1474	Lithic	103.5	102.5					23	13	4	1	1996.12.25
96FL-	TOK-1475	Lithic	103.5	102.5					19	11	4	1	1996.12.25
96FL-	TOK-1476	Lithic	99.5	102.5					16	13	5	1	1996.12.25
96FL-	TOK-1477	Lithic	99.5	102.5					19	17	8	3	1996.12.25
96FL-	TOK-1478	Lithic	102.5	100.5					28	27	12	6	1996.12.25
96FL-	TOK-1479	Lithic	102.5	100.5					19	7	7	1	1996.12.25
96FL-	TOK-1480	Lithic	103.5	104.5					39	17	7	5	1996.12.26
96FL-	TOK-1481	Lithic	102.5	101.5					17	13	8	2	1996.12.26
96FL-	TOK-1482	Lithic	100.5	104.5					19	15	5	1	1996.12.26
96FL-	TOK-1483	Lithic	104.5	103.5					38	17	15	10	1996.12.26
96FL-	TOK-1484	Lithic	103.5	104.5					10	9	3	0.3	1996.12.26
96FL-	TOK-1485	Lithic	103.5	103.5					16	13	6	1	1996.12.26
96FL-	TOK-1486	Lithic	103.5	103.5					21	18	5	1	1996.12.26
96FL-	TOK-1487	Lithic	104.5	104.5					25	17	13	7	1996.12.26
96FL-	TOK-1488	Lithic	102.5	104.5					14	13	4	1	1996.12.26
96FL-	TOK-1489	Lithic	102.5	104.5					21	8	6	0.7	1996.12.26
96FL-	TOK-1490	Lithic	103.5	100.5					17	11	6	1	1996.12.26
96FL-	TOK-1491	Lithic	103.5	100.5					15	9	9	1	1996.12.26
96FL-	TOK-1492	Lithic	103.5	100.5					14	11	5	0.3	1996.12.26
96FL-	TOK-1493	Lithic	99.5	101.5					14	7	4	0.4	1996.12.26
96FL-	TOK-1494	Lithic	99.5	101.5					10	5	5	0.5	1996.12.26
96FL-	TOK-1495	Lithic	100.5	103.5					23	17	8	3	1996.12.26
96FL-	TOK-1496	Lithic	100.5	103.5					22	19	11	3	1996.12.26
96FL-	TOK-1497	Lithic	100.5	103.5					13	9	3	0.3	1996.12.26
96FL-	TOK-1498	Lithic	100.5	103.5					15	14	4	0.6	1996.12.26
96FL-	TOK-1499	Fossil	99.5	100.5									1996.12.26
96FL-	TOK-1500	Lithic	98.5	104.5					17	15	7	2	1996.12.26
96FL-	TOK-1501	Fossil	102.5	100.5									1996.12.26
96FL-	TOK-1502	Lithic	102.5	103.5					33	28	10	8	1996.12.26
96FL-	TOK-1503	Fossil	102.5	103.5									1996.12.26
96FL-	TOK-1504	Lithic	99.5	102.5					11	9	2	0.2	1996.12.26
96FL-	TOK-1505	Lithic	101.5	100.5					14	13	5	0.4	1996.12.26
96FL-	TOK-1506	Lithic	103.5	101.5					19	7	6	0.6	1996.12.26
96FL-	TOK-1507	Lithic	99.5	104.5					11	9	3	0.3	1996.12.26
96FL-	TOK-1508	Lithic	99.5	104.5					14	11	4	0.3	1996.12.26
96FL-	TOK-1509	Lithic	102.5	102.5					35	27	16	19	1996.12.26
96FL-	TOK-1510	Lithic	100.5	102.5					19	14	7	2	1996.12.26
96FL-	TOK-1511	Lithic	101.5	104.5					30	14	10	3	1996.12.26
96FL-	TOK-1512	Lithic	101.5	104.5					9	5	5	0.1	1996.12.26
96FL-	TOK-1513	Lithic	101.5	103.5					16	16	6	1	1996.12.26
96FL-	TOK-1514	Lithic	103.5	103.5					18	14	10	2	1996.12.26
96FL-	TOK-1515	Lithic	104.5	100.5					20	15	13	3	1996.12.26
96FL-	TOK-1516	Lithic	102.5	103.5					11	10	3	0.2	1996.12.26
96FL-	TOK-1517	Lithic	103.5	101.5					18	9	6	0.8	1996.12.26
96FL-	TOK-1518	Lithic	103.5	101.5					15	11	6	1	1996.12.28
96FL-	TOK-1519	Lithic	100.5	104.5					14	11	4	1	1996.12.28
96FL-	TOK-1520	Lithic	100.5	104.5					12	6	3	0.3	1996.12.28
96FL-	TOK-1521	Lithic	102.5	104.5					24	20	9	4	1996.12.28
96FL-	TOK-1522	Lithic	102.5	104.5					23	19	14	7	1996.12.28
96FL-	TOK-1523	Lithic	100.5	100.5					19	12	5	1	1996.12.28
96FL-	TOK-1524	Lithic	100.5	100.5					15	7	6	0.5	1996.12.28
96FL-	TOK-1525	Lithic	101.5	101.5					11	8	6	0.2	1996.12.28
96FL-	TOK-1526	Fossil	102.5	102.5									1996.12.28
96FL-	TOK-1527	Lithic	103.5	101.5					27	23	13	5	1996.12.28
96FL-	TOK-1528	Lithic	104.5	104.5					31	25	12	9	1996.12.28
96FL-	TOK-1529	Lithic	104.5	104.5					13	11	5	0.4	1996.12.28
96FL-	TOK-1530	Lithic	104.5	100.5					14	11	3	0.3	1996.12.28
96FL-	TOK-1531	Lithic	100.5	101.5					29	18	11	5	1996.12.28
96FL-	TOK-1532	Lithic	100.5	104.5					18	9	6	0.7	1996.12.28
96FL-	TOK-1533	Lithic	100.5	104.5					21	15	10	3	1996.12.28
96FL-	TOK-1534	Fossil											1996.12.28
96FL-	TOK-1535	Fossil	103.5	101.5									1996.12.28
96FL-	TOK-1536	Fossil	100.5	103.5									1996.12.28
96FL-	TOK-1537	Fossil	100.5	103.5									1996.12.28
96FL-	TOK-1538	Fossil	100.5	103.5									1996.12.28
96FL-	TOK-1539	Fossil	103.5	102.5									1996.12.28
96FL-	TOK-T0-01	Lithic							49	38	11	15	1996.6.28
96FL-	TOK-T0-02	Fossil											1996.6.28
96FL-	TOK-T0-03	Fossil											1996.6.28
96FL-	TOK-T0-04	Lithic							31	15	9	4	1996.6.28
96FL-	TOK-T0-05	Lithic							20	31	7	3	1996.6.28
96FL-	TOK-T0-06	Fossil											1996.6.28
96FL-	TOK-T0-07	Fossil											1996.6.28
96FL-	TOK-T0-08	Fossil											1996.6.28
96FL-	TOK-T0-09	Fossil											1996.6.28
96FL-	TOK-T0-10	Fossil											1996.6.28
96FL-	TOK-T0-11	Fossil											1996.6.28
96FL-	TOK-T0-12	Fossil											1996.6.28
96FL-	TOK-T0-13	Lithic							32	26	7	6	1996.6.29
96FL-	TOK-T0-14	Fossil											1996.6.29
96FL-	TOK-T0-15	Fossil											1996.6.29
96FL-	TOK-T0-16	Fossil											1996.6.29
96FL-	TOK-T0-17	Fossil											1996.6.29
96FL-	TOK-T0-18	Lithic							33	20	14	6	1996.6.29
96FL-	TOK-T0-19	Fossil											1996.6.29
96FL-	TOK-T0-20	Lithic							45	38	8	13	1996.6.29
96FL-	TOK-T0-21	Lithic							47	36	25	32	1996.6.29
96FL-	TOK-T0-22	Fossil											1996.6.29
96FL-	TOK-T0-23	Fossil											1996.6.29
96FL-	TOK-T0-24	Fossil											1996.6.29
96FL-	TOK-T0-25	Fossil											1996.6.29
96FL-	TOK-T0-26	Fossil											1996.6.29
96FL-	TOK-T0-27	Fossil											1996.6.29
96FL-	TOK-T0-28	Lithic							20	14	9	3	1996.7.2
96FL-	TOK-T0-29	Fossil											1996.7.2
96FL-	TOK-T0-30	Fossil											1996.7.2
96FL-	TOK-T0-31	Fossil											1996.7.2
96FL-	TOK-T0-32	Fossil											1996.7.3
96FL-	TOK-T0-33	Fossil											1996.7.3
96FL-	TOK-T0-34	Lithic							47	19	7	6	1996.7.3
96FL-	TOK-T0-35	Lithic							35	16	6	3	1996.7.3
96FL-	TOK-T0-36	Fossil											1996.7.3
96FL-	TOK-T0-37	Lithic							55	45	44	92	1996.7.3
96FL-	TOK-T0-38	Fossil											1996.7.3
96FL-	TOK-T0-39	Fossil											1996.7.3
96FL-	TOK-T0-40	Fossil											1996.7.3
96FL-	TOK-T0-41	Fossil											1996.7.3
96FL-	TOK-T0-42	Fossil											1996.7.3
96FL-	TOK-T0-43	Fossil											1996.7.3
96FL-	TOK-T0-44	Lithic							52	49	33	89	1996.7.3
96FL-	TOK-T0-45	Lithic							25	16	15	5	1996.7.3
96FL-	TOK-T0-46	Fossil											1996.7.3
96FL-	TOK-T0-47	Fossil											1996.7.3
96FL-	TOK-T0-48	Fossil											1996.7.5
96FL-	TOK-T0-49	Fossil											1996.7.5
96FL-	TOK-T0-50	Fossil											1996.7.5
96FL-	TOK-T0-51	Lithic							15	15	6	2	1996.7.5
96FL-	TOK-T0-52	Fossil											1996.7.5
96FL-	TOK-T0-53	Lithic							52	37	12	4	1996.7.5
96FL-	TOK-T0-54	Fossil											1996.7.5
96FL-	TOK-T0-55	Lithic							30	23	11	7	1996.7.5
96FL-	TOK-T0-56	Lithic							62	54	30	102	1996.7.5
96FL-	TOK-T0-57	Lithic							25	16	7	2	1996.7.5
96FL-	TOK-T0-58	Lithic							39	33	15	15	1996.7.5
96FL-	TOK-T0-59	Fossil											1996.7.5
96FL-	TOK-T0-60	Lithic							33	16	10	6	1996.7.5
96FL-	TOK-T0-61	Lithic							27	16	13	6	1996.7.5
96FL-	TOK-T0-62	Lithic							24	16	8	3	1996.7.6
96FL-	TOK-T0-63	Fossil											1996.7.6
96FL-	TOK-T0-64	Lithic							16	10	4	0.7	1996.7.6
96FL-	TOK-T0-65	Lithic							73	59	32	183	1996.7.6
96FL-	TOK-T0-66	Fossil											1996.7.6
96FL-	TOK-T0-67	Lithic							33	13	9	2	1996.7.6
96FL-	TOK-T0-68	Fossil											1996.7.6
96FL-	TOK-T0-69	Fossil											1996.7.6
96FL-	TOK-T0-70	Fossil											1996.7.6
96FL-	TOK-T0-71	Fossil											1996.7.6
96FL-	TOK-T0-72	Fossil											1996.7.6
96FL-	TOK-T0-73	Lithic							33	25	25	32	1996.7.6
96FL-	TOK-T0-74	Lithic							15	15	5	0.4	1996.7.6
96FL-	TOK-T0-75	Lithic							15	13	4	1	1996.7.6
96FL-	TOK-T0-76	Lithic							101	58	43	340	1996.7.8
96FL-	TOK-T0-77	Lithic							32	31	18	13	1996.7.8
96FL-	TOK-T0-78	Lithic							39	21	7	8	1996.7.8
96FL-	TOK-T0-79	Lithic							14	11	8	2	1996.7.8
96FL-	TOK-T0-80	Fossil											1996.7.8
96FL-	TOK-T0-81	Fossil											1996.7.8
96FL-	TOK-T0-82	Lithic							39	31	15	16	1996.7.9
96FL-	TOK-T0-83	Fossil											1996.7.9
96FL-	TOK-T0-84	Lithic							16	13	4	0.6	1996.7.9
96FL-	TOK-T0-85	Fossil											1996.7.9
96FL-	TOK-T0-86	Fossil											1996.7.9
96FL-	TOK-T0-87	Lithic							41	50	23	47	1996.7.9
96FL-	TOK-T0-88	Fossil											1996.7.9
96FL-	TOK-T0-89	Lithic							17	14	9	3	1996.7.11
96FL-	TOK-T0-90	Lithic							21	17	4	2	1996.7.11
96FL-	TOK-T0-91	Lithic							51	27	24	35	1996.7.11
96FL-	TOK-T0-92	Lithic							30	20	8	4	1996.7.11
96FL-	TOK-T0-93	Lithic							22	11	4	0.5	1996.7.11
96FL-	TOK-T0-94	Lithic							17	13	5	1	1996.7.11
96FL-	TOK-T0-95	Fossil											1996.7.11
96FL-	TOK-T0-96	Fossil											1996.7.11
96FL-	TOK-T0-97	Fossil											1996.7.11
96FL-	TOK-T0-98	Lithic							34	35	12	9	1996.7.12
96FL-	TOK-T0-99	Lithic							68	35	17	30	1996.7.12
96FL-	TOK-T0-100	Fossil											1996.7.12
96FL-	TOK-T0-101	Fossil											1996.7.12
96FL-	TOK-T0-102	Lithic							16	15	5	0.4	1996.7.12
96FL-	TOK-T0-103	Lithic							37	31	7	5	1996.7.12
96FL-	TOK-T0-104	Fossil											1996.7.12
96FL-	TOK-T0-105	Fossil											1996.7.12
96FL-	TOK-T0-106	Lithic							18	20	8	2	1996.7.12
96FL-	TOK-T0-107	Lithic							29	26	15	15	1996.7.12
96FL-	TOK-T0-108	Fossil											1996.7.12
96FL-	TOK-T0-109	Fossil											1996.7.12
96FL-	TOK-T0-110	Lithic											1996.7.12
96FL-	TOK-T0-111	Lithic							15	12	9	2	1996.7.12
96FL-	TOK-T0-112	Fossil											1996.7.12
96FL-	TOK-T0-113	Lithic							38	23	16	12	1996.7.12
96FL-	TOK-T0-114	Fossil											1996.7.12
96FL-	TOK-T0-115	Fossil											1996.7.12
96FL-	TOK-T0-116	Fossil											1996.7.12
96FL-	TOK-T0-117	Lithic							26	18	16	7	1996.7.12
96FL-	TOK_T0-1000	Lithic							16	14	4	0.8	1996.7.13
96FL-	TOK-T0-1001	Lithic							11	10	6	0.4	1996.7.13
96FL-	TOK-T0-1002	Lithic							10	9	5	0.4	1996.7.13
96FL-	TOK-T0-1003	Lithic							10	9	4	0.3	1996.7.13
96FL-	TOK-T0-1004	Lithic							8	7	2	0.2	1996.7.13
96FL-	TOK-T0-1005	Lithic							8	4	3	0.2	1996.7.13
96FL-	TOK-T0-1006	Lithic							8	7	2	0.3	1996.7.13
96FL-	TOK-T0-1007	Lithic							13	8	5	0.5	1996.7.13
96FL-	TOK-T0-1008	Lithic							10	8	4	0.4	1996.7.13
96FL-	TOK-T0-1009	Lithic							14	11	4	0.7	1996.7.13
96FL-	TOK-T0-1010	Lithic							11	8	2	0.3	1996.7.13
96FL-	TOK-T0-1011	Lithic							16	12	5	0.6	1996.7.13
96FL-	TOK-T0-1012	Lithic							15	6	2	0.4	1996.7.13
96FL-	TOK-T0-1013	Lithic							12	6	3	0.4	1996.7.13
96FL-	TOK-T0-1014	Lithic							11	10	3	0.3	1996.7.13
96FL-	TOK-T0-1015	Lithic							10	5	2	0.2	1996.7.13
96FL-	TOK-T0-1016	Lithic							20	15	5	2	1996.7.13
96FL-	TOK-T0-1017	Lithic							15	10	5	0.4	1996.7.13
96FL-	TOK-T0-1018	Lithic							11	8	3	0.4	1996.7.13
96FL-	TOK-T0-1019	Lithic							17	14	3	0.7	1996.7.13
96FL-	TOK-T0-1020	Lithic							20	9	5	1	1996.7.13
96FL-	TOK-T0-1021	Lithic							18	9	3	0.7	1996.7.13
96FL-	TOK-T0-1022	Lithic							12	8	3	0.5	1996.7.13
96FL-	TOK-T0-1023	Lithic							9	7	4	0.3	1996.7.13
96FL-	TOK-T0-1024	Lithic							17	8	3	0.8	1996.7.13
96FL-	TOK-T0-1025	Lithic							12	6	5	0.5	1996.7.13
96FL-	TOK-T0-1026	Lithic							19	15	4	1	1996.7.13
96FL-	TOK-T0-1027	Lithic							15	9	6	0.7	1996.7.13
96FL-	TOK-T0-1028	Lithic							10	8	3	0.3	1996.7.13
96FL-	TOK-T0-1029	Lithic							12	8	3	0.3	1996.7.13
96FL-	TOK-T0-1030	Lithic							9	8	3	0.2	1996.7.13
96FL-	TOK-T0-1031	Lithic							18	6	4	0.3	1996.7.13
96FL-	TOK-T0-1032	Lithic							11	9	5	0.2	1996.7.13
96FL-	TOK-S-01	Lithic							94	81	40	344	1996.7.12
96FL-	TOK-S-02	Lithic							123	101	78	1169	1996.7.12
